# Supplementary material for: 2-(Benzene­sulfonamido)acetic acid
Source: Acta Crystallogr Sect E Struct Rep Online. 2008 Nov 8;64(Pt 12):o2283–4. doi: 10.1107/S1600536808035721 (PMC2959830; doi:10.1107/S1600536808035721)
Supplement: Supplementary file 2 [file e-64-o2283-Isup2.hkl]

# 
# h,k,l, Fc-squared, Fo-squared, sigma(Fo-squared) and status flag 
# 
data_I
_shelx_title ' IUK1_0m in P2(1)/n' 
_shelx_refln_list_code          4 
_shelx_F_calc_maximum      176.44 
_exptl_crystal_F_000       448.00 
_reflns_d_resolution_high  0.7473 
 
loop_ 
 _symmetry_equiv_pos_as_xyz 
 'x, y, z' 
 '-x+1/2, y+1/2, -z+1/2' 
 '-x, -y, -z' 
 'x-1/2, -y-1/2, z-1/2' 
 
_cell_length_a     8.5181 
_cell_length_b    11.1302 
_cell_length_c    10.6414 
_cell_angle_alpha  90.000 
_cell_angle_beta  112.600 
_cell_angle_gamma  90.000 
 
_shelx_F_squared_multiplier     1.000 
 
loop_ 
 _refln_index_h 
 _refln_index_k 
 _refln_index_l 
 _refln_F_squared_calc 
 _refln_F_squared_meas 
 _refln_F_squared_sigma 
 _refln_observed_status 
   2   0   0     1738.49     1651.56     21.10 o 
   4   0   0       55.05       77.45      2.89 o 
   6   0   0     3453.24     3340.93     43.59 o 
   8   0   0       43.67       37.95      3.62 o 
  10   0   0       43.12       50.08      4.97 o 
   1   1   0     1174.97     1235.60     10.84 o 
   2   1   0     5173.15     5115.81     43.07 o 
   3   1   0        8.58        2.58      0.74 o 
   4   1   0     1001.05      937.90      9.88 o 
   5   1   0      430.48      483.10      6.09 o 
   6   1   0       29.48       28.26      1.66 o 
   7   1   0       52.73       48.15      2.54 o 
   8   1   0      124.99      143.40      4.18 o 
   9   1   0        0.12       -0.87      2.21 o 
  10   1   0        1.09       -0.08      2.13 o 
   0   2   0      272.84      311.02      5.12 o 
   1   2   0     6805.31     6646.56     55.96 o 
   2   2   0      196.39      186.40      2.34 o 
   3   2   0       26.55       27.82      1.14 o 
   4   2   0      911.99      896.03      9.50 o 
   5   2   0      135.64      128.17      2.75 o 
   6   2   0      545.05      497.52      8.18 o 
   7   2   0      577.16      560.43      8.63 o 
   8   2   0       17.71       11.97      1.88 o 
   9   2   0       11.53       10.82      1.99 o 
  10   2   0        4.98        6.71      3.44 o 
   1   3   0     3120.51     3316.02     29.55 o 
   2   3   0      302.39      313.47      3.80 o 
   3   3   0      159.04      191.07      3.14 o 
   4   3   0       21.82       18.09      1.16 o 
   5   3   0       17.36       20.54      1.41 o 
   6   3   0       25.09       28.90      1.50 o 
   7   3   0        9.69        9.30      1.65 o 
   8   3   0       10.56        7.96      2.64 o 
   9   3   0       55.04       64.55      5.87 o 
  10   3   0        0.31        0.87      3.57 o 
   0   4   0       16.49       19.13      1.74 o 
   1   4   0      639.39      708.90      8.03 o 
   2   4   0      215.40      213.09      3.80 o 
   3   4   0      157.06      151.32      2.95 o 
   4   4   0      176.21      184.28      4.83 o 
   5   4   0       89.24       82.94      3.57 o 
   6   4   0       67.54       64.49      4.18 o 
   7   4   0      296.58      268.87      8.91 o 
   8   4   0       30.40       28.95     16.03 o 
   9   4   0        0.15       -0.84      8.18 o 
  10   4   0        6.31        3.16      4.00 o 
   1   5   0      117.81      107.68      3.03 o 
   2   5   0       32.19       41.52      1.92 o 
   3   5   0        0.08       -0.61      0.95 o 
   4   5   0       91.57       97.67      3.67 o 
   5   5   0      113.53      115.35      4.22 o 
   6   5   0        0.37        3.20      2.29 o 
   7   5   0        1.46        0.46      2.27 o 
   8   5   0        5.96        7.75      4.00 o 
   9   5   0       18.48       26.95      5.76 o 
   0   6   0     4436.59     4516.23     82.17 o 
   1   6   0       18.62       22.25      1.97 o 
   2   6   0        0.70       -1.09      1.17 o 
   3   6   0      100.33      112.08      6.34 o 
   4   6   0       68.29       69.69      3.56 o 
   5   6   0       14.08       17.43      2.38 o 
   6   6   0      534.97      518.58     14.39 o 
   7   6   0       31.45       30.63      4.23 o 
   8   6   0        6.68       13.23      4.34 o 
   9   6   0        0.77       -5.00      5.78 o 
   1   7   0      127.79      130.73      4.47 o 
   2   7   0      995.57     1002.82     16.54 o 
   3   7   0       41.51       50.09      4.83 o 
   4   7   0      230.09      240.41      7.09 o 
   5   7   0       96.58      100.59      5.87 o 
   6   7   0        0.08        4.07      2.93 o 
   7   7   0        3.99        2.35      3.53 o 
   8   7   0       79.84       80.22      7.22 o 
   9   7   0       17.71       27.50      5.74 o 
   0   8   0      387.69      405.89     11.44 o 
   1   8   0      824.17      815.45     16.45 o 
   2   8   0      141.62      149.46      4.57 o 
   3   8   0       13.64       13.64      2.13 o 
   4   8   0      130.24      128.67      7.01 o 
   5   8   0      157.54      161.55      7.61 o 
   6   8   0      113.09      108.26      9.22 o 
   7   8   0       90.72       81.45      6.16 o 
   8   8   0        0.54       -1.34      3.98 o 
   1   9   0      194.57      183.30      6.56 o 
   2   9   0       72.48       70.35      6.75 o 
   3   9   0       88.83       85.28      8.92 o 
   4   9   0       24.01       14.66      3.51 o 
   5   9   0      102.85       92.67      6.45 o 
   6   9   0        0.93       -1.72      3.05 o 
   7   9   0       14.61       20.89      4.33 o 
   8   9   0       26.26       34.62     10.48 o 
   0  10   0       24.28       34.38      5.23 o 
   1  10   0      157.55      134.15     10.72 o 
   2  10   0        6.87        2.26      2.87 o 
   3  10   0        6.82        1.55      5.23 o 
   4  10   0        3.22        4.50      3.14 o 
   5  10   0       90.70       94.84      6.70 o 
   6  10   0        0.64        5.26      3.58 o 
   7  10   0       23.43       18.06      6.09 o 
   1  11   0       34.52       23.79      5.09 o 
   2  11   0        5.41        7.41      4.56 o 
   3  11   0       51.95       56.88      5.99 o 
   4  11   0        1.66       -1.71      5.60 o 
   5  11   0       30.49       36.11      7.62 o 
   6  11   0        1.77       -1.43      3.74 o 
   7  11   0        0.23       -0.85      3.97 o 
   0  12   0        8.35        3.05      5.87 o 
   1  12   0       14.59        8.99      4.51 o 
   2  12   0       17.23        6.61      4.24 o 
   3  12   0        1.72        1.38      5.68 o 
   4  12   0       32.06       31.41      5.88 o 
   5  12   0       22.44       28.93      9.47 o 
   6  12   0        5.67        5.36      8.50 o 
   1  13   0        0.01       -0.16      3.95 o 
   2  13   0       22.89       21.26      5.90 o 
   3  13   0       16.88       17.80      5.29 o 
   4  13   0        6.08       -0.84      4.11 o 
   5  13   0        1.15        1.87      4.52 o 
   0  14   0        8.51        8.60      7.35 o 
   1  14   0        0.13        3.93      4.49 o 
   2  14   0        2.47        1.30      4.27 o 
   3  14   0        0.63        8.62      5.22 o 
  -9   0   1      116.52      101.87      6.34 o 
  -7   0   1       33.65       36.65      2.96 o 
  -5   0   1      439.28      435.14     10.26 o 
  -3   0   1      367.54      364.89      5.46 o 
  -1   0   1     1350.22     1442.39     26.21 o 
   1   0   1    11878.50    11876.62    135.26 o 
   3   0   1      156.96      239.17      5.57 o 
   5   0   1     1075.27      990.31     18.00 o 
   7   0   1       63.90       72.63      5.09 o 
   9   0   1       22.04       32.15      3.96 o 
 -10   1   1       33.03       38.30      3.40 o 
  -9   1   1      112.09      102.68      4.45 o 
  -8   1   1        6.27       12.39      2.24 o 
  -7   1   1      796.64      765.11     10.31 o 
  -6   1   1      291.71      277.44      4.31 o 
  -5   1   1      641.14      637.11      8.29 o 
  -4   1   1     1380.50     1422.72     14.89 o 
  -3   1   1     2112.03     2201.34     21.81 o 
  -2   1   1     3371.02     3355.27     31.08 o 
  -1   1   1     1066.09     1097.66     11.11 o 
   0   1   1      704.22      691.10      7.93 o 
   1   1   1     3308.62     3361.32     36.31 o 
   2   1   1       56.86       57.25      1.10 o 
   3   1   1     1220.50     1248.08     12.37 o 
   4   1   1      122.75      124.21      2.40 o 
   5   1   1       23.29       20.29      1.33 o 
   6   1   1      447.84      426.41      6.08 o 
   7   1   1      525.37      513.16      8.13 o 
   8   1   1      126.66      125.67      3.81 o 
   9   1   1       43.66       53.44      2.79 o 
  10   1   1        2.69        1.72      3.14 o 
 -10   2   1       24.24       22.90      3.02 o 
  -9   2   1       31.57       34.21      3.00 o 
  -8   2   1       17.44       15.23      2.07 o 
  -7   2   1       92.98       78.58      3.24 o 
  -6   2   1      254.14      256.78      4.71 o 
  -5   2   1      241.54      248.37      4.42 o 
  -4   2   1       12.92       17.00      1.49 o 
  -3   2   1       97.13       70.24      2.75 o 
  -2   2   1     2276.36     2138.15     20.64 o 
  -1   2   1      424.20      473.28      5.35 o 
   0   2   1     1846.88     1807.78     17.86 o 
   1   2   1      379.67      351.78      5.76 o 
   2   2   1       11.44        9.56      0.97 o 
   3   2   1       31.60       27.04      1.46 o 
   4   2   1      167.01      144.51      2.59 o 
   5   2   1      412.63      441.95      6.11 o 
   6   2   1       58.01       61.17      2.17 o 
   7   2   1       29.81       27.65      3.00 o 
   8   2   1       47.15       48.42      3.48 o 
   9   2   1        0.65       -2.01      2.57 o 
  10   2   1        1.57        3.42      3.36 o 
 -10   3   1       60.39       62.35      6.33 o 
  -9   3   1        0.15        0.28      1.94 o 
  -8   3   1      184.78      183.87      5.56 o 
  -7   3   1       13.54       12.39      2.38 o 
  -6   3   1     1295.35     1275.28     16.00 o 
  -5   3   1        0.21        0.32      1.15 o 
  -4   3   1       22.03       25.15      1.74 o 
  -3   3   1        9.80        8.40      1.19 o 
  -2   3   1       21.54       29.86      2.06 o 
  -1   3   1     1689.08     1765.33     17.80 o 
   0   3   1    31132.51    30972.16    294.04 o 
   1   3   1      379.30      398.30      5.85 o 
   2   3   1      342.88      311.88      4.97 o 
   3   3   1      491.76      500.40      7.09 o 
   4   3   1       13.82       11.51      1.38 o 
   5   3   1       17.90       21.43      1.85 o 
   6   3   1      789.47      802.44     12.22 o 
   7   3   1       84.34       79.30      5.50 o 
   8   3   1        0.07       -0.31      2.35 o 
   9   3   1        0.45       -2.59      2.59 o 
 -10   4   1        6.46        5.89      4.61 o 
  -9   4   1       17.65       28.01      5.69 o 
  -8   4   1       93.07      110.49      6.70 o 
  -7   4   1        1.71        2.18      1.48 o 
  -6   4   1      194.28      189.91      7.38 o 
  -5   4   1      102.28      108.27      3.11 o 
  -4   4   1       11.47       14.46      1.42 o 
  -3   4   1       90.84      107.58      3.20 o 
  -2   4   1      492.51      428.43      6.21 o 
  -1   4   1        2.01        4.85      1.06 o 
   0   4   1       87.73      123.60      2.65 o 
   1   4   1      476.72      495.73      6.24 o 
   2   4   1     1441.89     1427.05     18.06 o 
   3   4   1      199.73      201.38      5.00 o 
   4   4   1      336.19      327.52      6.37 o 
   5   4   1       89.14       86.56      3.45 o 
   6   4   1        8.67       10.04      2.17 o 
   7   4   1       53.46       51.84      3.76 o 
   8   4   1       44.84       44.58      4.36 o 
   9   4   1        7.02        5.18      4.27 o 
 -10   5   1       10.84        9.78      5.45 o 
  -9   5   1       29.00       26.80      5.86 o 
  -8   5   1       16.38       18.29      4.94 o 
  -7   5   1      235.46      215.61      8.12 o 
  -6   5   1       35.13       32.73      3.33 o 
  -5   5   1       23.94       27.47      2.52 o 
  -4   5   1      384.05      387.03      6.51 o 
  -3   5   1        7.95       11.34      1.40 o 
  -2   5   1       40.57       36.91      1.82 o 
  -1   5   1     1467.52     1518.92     16.92 o 
   0   5   1       17.38       19.45      1.55 o 
   1   5   1      567.51      527.48      8.00 o 
   2   5   1        9.90       11.20      1.63 o 
   3   5   1        4.89        2.67      1.25 o 
   4   5   1      154.70      158.37      4.41 o 
   5   5   1       70.80       73.10      4.37 o 
   6   5   1      250.88      240.98      7.02 o 
   7   5   1       84.43       72.37      5.17 o 
   8   5   1        1.13        1.71      3.04 o 
   9   5   1        3.79        6.28      5.17 o 
  -9   6   1       32.20       23.98      5.74 o 
  -8   6   1        0.35       -2.67      3.63 o 
  -7   6   1       31.08       28.38      4.29 o 
  -6   6   1       59.44       55.96      4.81 o 
  -5   6   1       18.94       19.32      1.66 o 
  -4   6   1       77.77       79.39      2.92 o 
  -3   6   1      170.33      181.39      4.18 o 
  -2   6   1        4.56        4.86      1.36 o 
  -1   6   1        0.21        3.73      1.46 o 
   0   6   1     1530.67     1587.07     19.02 o 
   1   6   1        4.79        5.65      1.33 o 
   2   6   1      208.67      214.92      5.79 o 
   3   6   1        0.10        1.47      1.36 o 
   4   6   1       10.59       13.27      1.87 o 
   5   6   1      170.51      161.66      5.29 o 
   6   6   1       93.09       94.15      5.48 o 
   7   6   1        4.45        4.01      2.87 o 
   8   6   1       47.54       44.03     12.66 o 
   9   6   1        9.62        8.50      4.38 o 
  -9   7   1        6.20        6.87      4.84 o 
  -8   7   1        3.95        1.03      3.88 o 
  -7   7   1       44.30       29.48      4.49 o 
  -6   7   1      107.52      101.00      9.11 o 
  -5   7   1      174.66      157.51     15.50 o 
  -4   7   1       49.43       58.08      3.13 o 
  -3   7   1       79.92       76.04      2.90 o 
  -2   7   1       22.86       20.10      1.87 o 
  -1   7   1        1.29       -1.19      1.28 o 
   0   7   1      142.83      156.81      4.92 o 
   1   7   1       68.78       64.83      2.77 o 
   2   7   1        1.68        3.86      1.54 o 
   3   7   1       60.57       62.13      3.13 o 
   4   7   1        0.21        1.60      1.66 o 
   5   7   1       33.95       35.65      3.72 o 
   6   7   1        0.28        2.04      2.59 o 
   7   7   1      117.20      107.15      7.50 o 
   8   7   1        8.20        6.29      3.76 o 
  -9   8   1       15.45       17.98      5.51 o 
  -8   8   1       31.08       30.58      5.91 o 
  -7   8   1       18.08       20.39      4.26 o 
  -6   8   1       17.32       20.23      4.05 o 
  -5   8   1       45.36       45.29      4.72 o 
  -4   8   1       12.08       17.33      3.40 o 
  -3   8   1      224.63      230.92      5.31 o 
  -2   8   1      209.71      215.43      5.42 o 
  -1   8   1      705.29      678.27     11.57 o 
   0   8   1      260.90      250.42      6.23 o 
   1   8   1       84.75       85.98      3.29 o 
   2   8   1       10.28        6.12      2.24 o 
   3   8   1       25.65       27.96      2.79 o 
   4   8   1       18.82       28.31      4.90 o 
   5   8   1      126.55      104.52      6.80 o 
   6   8   1       71.05       66.21      5.09 o 
   7   8   1       22.56       19.56      4.15 o 
   8   8   1        1.63        3.71      3.72 o 
  -8   9   1        5.66       11.16      4.91 o 
  -7   9   1        5.39        0.00      3.46 o 
  -6   9   1      139.17      132.55      9.74 o 
  -5   9   1       11.68       11.52      3.67 o 
  -4   9   1      408.15      378.66     12.44 o 
  -3   9   1       17.54       12.62      3.54 o 
  -2   9   1        0.72       -1.90      1.90 o 
  -1   9   1      201.99      210.25     10.17 o 
   0   9   1      584.98      575.33     13.07 o 
   1   9   1        0.91        5.39      2.27 o 
   2   9   1      314.02      308.87     15.59 o 
   3   9   1       44.64       43.70      6.50 o 
   4   9   1        3.86       -1.07      2.52 o 
   5   9   1       54.07       62.86      5.62 o 
   6   9   1       98.09      109.37     13.10 o 
   7   9   1       11.70       13.00      3.85 o 
  -8  10   1       72.80       90.14      8.93 o 
  -7  10   1        1.66        2.39      3.87 o 
  -6  10   1       21.73       33.52      5.05 o 
  -5  10   1        8.15        8.11      3.71 o 
  -4  10   1       28.72       31.14      4.71 o 
  -3  10   1        7.55        7.10      3.36 o 
  -2  10   1      723.37      685.29     32.57 o 
  -1  10   1       55.12       62.03      5.21 o 
   0  10   1      238.61      230.80      9.25 o 
   1  10   1       17.24        9.53      4.01 o 
   2  10   1       38.39       43.87      4.67 o 
   3  10   1       33.17       26.82      4.10 o 
   4  10   1      163.60      165.04      8.08 o 
   5  10   1       16.73       38.98      9.45 o 
   6  10   1       45.34       38.30      4.81 o 
   7  10   1        0.50        1.69      3.67 o 
  -7  11   1        2.19        8.15      4.51 o 
  -6  11   1       35.45       30.11      6.79 o 
  -5  11   1       34.12       36.36      5.41 o 
  -4  11   1      124.33      123.69     15.75 o 
  -3  11   1        7.59        8.70      7.06 o 
  -2  11   1        0.58       -2.57      3.33 o 
  -1  11   1       27.26       31.95      5.71 o 
   0  11   1       79.38       82.62      7.59 o 
   1  11   1       36.99       30.18      9.95 o 
   2  11   1       79.81       72.60      8.92 o 
   3  11   1        1.97        4.57      3.20 o 
   4  11   1       11.82        7.98      3.56 o 
   5  11   1       31.07       35.91      4.87 o 
   6  11   1       24.89       37.53      5.08 o 
  -6  12   1       22.50       24.81      8.92 o 
  -5  12   1        0.29        8.41      8.70 o 
  -4  12   1        0.19        1.86      6.80 o 
  -3  12   1        2.53        2.28      4.06 o 
  -2  12   1        0.03        6.70      4.40 o 
  -1  12   1       66.70       71.71      7.57 o 
   0  12   1       22.26       18.68      5.23 o 
   1  12   1        4.63        6.43      4.31 o 
   2  12   1       10.43       14.24      4.72 o 
   3  12   1        9.37        9.92      4.56 o 
   4  12   1       17.36       18.05      4.89 o 
   5  12   1       31.39       26.52      7.19 o 
  -5  13   1       10.53        8.86      5.29 o 
  -4  13   1        0.31       -1.98      4.11 o 
  -3  13   1        0.04       -1.02      4.56 o 
  -2  13   1        3.87       -0.97      6.40 o 
  -1  13   1        2.84        9.74      6.03 o 
   0  13   1        0.00        1.19      4.15 o 
   1  13   1       16.26       18.53      5.55 o 
   2  13   1       15.64       16.96      5.31 o 
   3  13   1        0.02       -1.37      4.48 o 
   4  13   1        8.19        8.81      4.97 o 
  -3  14   1        0.12        1.60      4.45 o 
  -2  14   1        0.86       -4.01      4.01 o 
  -1  14   1        3.21        9.16      5.27 o 
   0  14   1        0.45       -2.57      5.10 o 
   1  14   1        0.07       -0.14      4.24 o 
   2  14   1        1.69       15.14      5.82 o 
   3  14   1        1.57        3.88      4.77 o 
 -10   0   2      133.30      138.41      7.84 o 
  -8   0   2      426.75      388.53     16.00 o 
  -6   0   2      607.43      560.41     16.77 o 
  -4   0   2     4145.24     4230.28     53.00 o 
  -2   0   2     6595.52     6836.01     84.77 o 
   0   0   2     4776.57     4765.63     54.74 o 
   2   0   2     5987.53     5951.18     68.25 o 
   4   0   2      778.15      712.42     11.90 o 
   6   0   2        2.14        0.74      2.03 o 
   8   0   2       56.00       72.50      4.18 o 
 -10   1   2       92.57       87.71      4.57 o 
  -9   1   2        0.15       -0.13      2.24 o 
  -8   1   2       40.97       46.47      3.33 o 
  -7   1   2        0.20        1.67      1.55 o 
  -6   1   2     1068.75     1015.64     13.30 o 
  -5   1   2        3.35        1.98      0.96 o 
  -4   1   2     2062.99     2189.07     23.36 o 
  -3   1   2       19.08       29.28      1.52 o 
  -2   1   2     1747.25     1675.91     16.17 o 
  -1   1   2       10.73       11.65      0.74 o 
   0   1   2     4040.90     4079.45     34.46 o 
   1   1   2        0.02        0.26      0.46 o 
   2   1   2      498.53      564.69      6.03 o 
   3   1   2       73.34       96.52      1.84 o 
   4   1   2      194.91      160.05      2.74 o 
   5   1   2      170.47      180.92      3.39 o 
   6   1   2      388.01      371.48      6.60 o 
   7   1   2       27.03       30.24      1.99 o 
   8   1   2        0.01        2.19      2.16 o 
   9   1   2       11.01       12.49      2.97 o 
 -10   2   2       43.18       48.93      5.49 o 
  -9   2   2      180.31      178.37      5.88 o 
  -8   2   2      158.00      161.71      5.32 o 
  -7   2   2      374.36      341.36      6.32 o 
  -6   2   2       11.56       10.58      1.59 o 
  -5   2   2      195.43      181.76      3.99 o 
  -4   2   2     1194.26     1204.53     15.49 o 
  -3   2   2     1632.44     1533.05     15.96 o 
  -2   2   2     3142.82     3296.67     30.80 o 
  -1   2   2       14.39       24.57      1.02 o 
   0   2   2      260.64      259.66      3.37 o 
   1   2   2      543.84      530.80      6.53 o 
   2   2   2      108.29       95.47      2.26 o 
   3   2   2      775.91      746.98     10.67 o 
   4   2   2       66.48       68.38      2.27 o 
   5   2   2        4.18        5.22      1.42 o 
   6   2   2      269.98      236.49      6.73 o 
   7   2   2       94.80       94.51      5.00 o 
   8   2   2       48.41       53.74      4.51 o 
   9   2   2       30.10       35.71      3.82 o 
 -10   3   2        0.69       -1.55      2.33 o 
  -9   3   2        6.48        8.98      2.60 o 
  -8   3   2        2.03        1.92      2.10 o 
  -7   3   2      103.02      103.13      3.97 o 
  -6   3   2      267.11      252.63      5.72 o 
  -5   3   2      118.90      114.39      4.60 o 
  -4   3   2      153.19      161.46      4.54 o 
  -3   3   2     1210.45     1293.82     16.52 o 
  -2   3   2        2.77        1.13      1.05 o 
  -1   3   2      685.51      627.38      6.88 o 
   0   3   2     5906.28     6049.97     55.57 o 
   1   3   2       11.51       18.76      1.36 o 
   2   3   2        3.67        6.45      2.40 o 
   3   3   2      439.30      537.90      8.74 o 
   4   3   2       16.53       16.84      1.45 o 
   5   3   2     1022.06      970.81     13.83 o 
   6   3   2       49.85       54.32      3.22 o 
   7   3   2        0.03       -0.07      2.30 o 
   8   3   2       16.25       11.05      3.62 o 
   9   3   2        0.32       -1.29      2.69 o 
 -10   4   2        6.45        2.68      2.69 o 
  -9   4   2       98.14      105.61      5.19 o 
  -8   4   2       51.50       61.92      3.59 o 
  -7   4   2       80.46       73.74      3.49 o 
  -6   4   2      322.97      302.31      6.69 o 
  -5   4   2       32.30       32.20      2.39 o 
  -4   4   2       17.25       18.02      1.70 o 
  -3   4   2       11.16        7.53      1.40 o 
  -2   4   2      642.84      641.05      9.06 o 
  -1   4   2      980.72     1113.21     13.49 o 
   0   4   2     1001.86     1032.30     12.55 o 
   1   4   2      592.31      609.32      8.73 o 
   2   4   2       58.79       55.23      3.07 o 
   3   4   2      174.55      172.41      4.16 o 
   4   4   2        1.18        0.71      1.05 o 
   5   4   2       48.74       38.93      2.38 o 
   6   4   2      119.99      126.36      4.69 o 
   7   4   2      154.83      149.16     11.83 o 
   8   4   2       33.47       32.39      4.08 o 
   9   4   2       22.46       19.50      6.05 o 
 -10   5   2       33.22       41.98      7.28 o 
  -9   5   2        5.89        8.05      9.39 o 
  -8   5   2        2.62        3.31      2.26 o 
  -7   5   2       48.39       48.33      3.15 o 
  -6   5   2       58.14       66.40      5.38 o 
  -5   5   2      187.96      198.75      5.64 o 
  -4   5   2       53.52       57.45      2.77 o 
  -3   5   2      356.96      353.71      6.67 o 
  -2   5   2      495.11      503.61      7.40 o 
  -1   5   2      545.14      514.02      7.44 o 
   0   5   2       78.33       73.05      2.35 o 
   1   5   2       19.72       14.61      1.18 o 
   2   5   2        5.96        4.56      1.37 o 
   3   5   2       35.70       35.36      2.46 o 
   4   5   2       61.22       66.26      2.50 o 
   5   5   2       68.34       63.64      2.82 o 
   6   5   2       31.56       30.55      2.80 o 
   7   5   2       34.80       33.69      3.68 o 
   8   5   2        8.91        9.37      3.28 o 
   9   5   2        0.47        3.32      4.22 o 
 -10   6   2       60.80       88.95      9.35 o 
  -9   6   2        1.03       -3.78      3.78 o 
  -8   6   2       76.03       77.50      6.37 o 
  -7   6   2       80.66       81.30      4.37 o 
  -6   6   2      136.25      121.69      5.15 o 
  -5   6   2       16.64       18.52      1.94 o 
  -4   6   2      271.98      275.03      7.87 o 
  -3   6   2       33.83       31.26      2.11 o 
  -2   6   2       28.90       45.64      2.19 o 
  -1   6   2     1180.69     1200.45     15.08 o 
   0   6   2     2728.56     2812.76     36.87 o 
   1   6   2      540.31      578.71      8.70 o 
   2   6   2      518.43      544.72     11.99 o 
   3   6   2       20.72       15.48      1.56 o 
   4   6   2       31.99       25.43      2.90 o 
   5   6   2       48.25       53.87      4.06 o 
   6   6   2       68.35       64.87      4.56 o 
   7   6   2       57.63       52.73      4.49 o 
   8   6   2       10.34       14.74      6.71 o 
  -9   7   2        1.05        2.31      4.55 o 
  -8   7   2       89.08       80.48      6.70 o 
  -7   7   2       42.48       41.90      5.08 o 
  -6   7   2      212.61      216.49      6.97 o 
  -5   7   2        0.79       -0.41      2.04 o 
  -4   7   2       39.49       39.56      2.47 o 
  -3   7   2        7.35        6.17      1.65 o 
  -2   7   2      718.14      713.25     14.89 o 
  -1   7   2      101.17      100.86      4.36 o 
   0   7   2      519.93      510.26      8.44 o 
   1   7   2      156.91      145.22      4.10 o 
   2   7   2        2.42        1.17      1.57 o 
   3   7   2       91.42       84.24      3.94 o 
   4   7   2      167.83      172.62      6.04 o 
   5   7   2        7.71       10.54      1.89 o 
   6   7   2      136.02      126.27      5.91 o 
   7   7   2       13.07       12.17      4.67 o 
   8   7   2        9.20        8.00      3.95 o 
  -9   8   2       23.09       25.76      6.55 o 
  -8   8   2       16.45       21.91      4.87 o 
  -7   8   2       27.99       23.61      6.84 o 
  -6   8   2        7.29        5.39      2.36 o 
  -5   8   2       64.70       68.96      5.26 o 
  -4   8   2      435.96      428.95     10.71 o 
  -3   8   2      252.17      240.40      5.98 o 
  -2   8   2      267.82      255.43      8.54 o 
  -1   8   2        0.05        0.77      1.63 o 
   0   8   2        5.86        7.41      1.64 o 
   1   8   2       65.27       74.02      4.23 o 
   2   8   2       31.74       38.24      2.88 o 
   3   8   2      111.56      117.70      4.72 o 
   4   8   2        6.31       -3.08      3.55 o 
   5   8   2        8.15        6.09      2.79 o 
   6   8   2       29.44       39.01      3.68 o 
   7   8   2       13.35       24.81     10.30 o 
   8   8   2        8.85       28.05     10.75 o 
  -8   9   2        0.27       -3.54      3.54 o 
  -7   9   2      133.05      136.12      8.56 o 
  -6   9   2      220.08      224.12     10.13 o 
  -5   9   2      195.65      197.44      7.03 o 
  -4   9   2        7.27        7.46      2.75 o 
  -3   9   2      144.96      149.81      6.29 o 
  -2   9   2       19.83       24.39      2.86 o 
  -1   9   2      309.65      313.27      8.85 o 
   0   9   2      726.13      663.65     21.31 o 
   1   9   2      354.97      309.81      9.20 o 
   2   9   2        8.66       15.13      3.00 o 
   3   9   2        5.06        1.01      2.45 o 
   4   9   2       25.96       33.64      6.41 o 
   5   9   2      181.43      186.78      8.32 o 
   6   9   2      126.20      118.56     10.92 o 
   7   9   2       58.19       72.24     14.31 o 
  -8  10   2        0.09       -1.22      3.96 o 
  -7  10   2        7.70       16.70      4.86 o 
  -6  10   2       47.97       47.87      7.87 o 
  -5  10   2       42.48       38.42      5.22 o 
  -4  10   2       10.13       15.29      3.13 o 
  -3  10   2      217.88      200.94      7.59 o 
  -2  10   2        7.90       10.95      3.56 o 
  -1  10   2      111.53       89.57      5.28 o 
   0  10   2        9.91        7.83      2.99 o 
   1  10   2       21.90       27.13      3.79 o 
   2  10   2       61.71       57.51      5.14 o 
   3  10   2       84.23      105.76      7.67 o 
   4  10   2        0.91       -2.60      2.60 o 
   5  10   2        0.84        0.07      2.57 o 
   6  10   2        0.15       -0.43      5.22 o 
  -7  11   2       21.85       26.52      6.39 o 
  -6  11   2       29.75       28.94      7.57 o 
  -5  11   2       31.67       36.80      6.53 o 
  -4  11   2       53.21       35.39      6.22 o 
  -3  11   2        1.40        3.85      4.24 o 
  -2  11   2        2.54        1.60      3.14 o 
  -1  11   2      208.30      184.38      8.85 o 
   0  11   2       25.51       29.71      5.47 o 
   1  11   2      143.87      132.89     15.96 o 
   2  11   2        1.58       -0.27      3.63 o 
   3  11   2        0.66        5.17      3.30 o 
   4  11   2       13.49       15.02      5.76 o 
   5  11   2       56.66       58.82      5.34 o 
   6  11   2       22.98       43.52     13.16 o 
  -6  12   2        0.10        0.78      4.88 o 
  -5  12   2        0.77       -0.64      4.46 o 
  -4  12   2       14.79       24.49      8.70 o 
  -3  12   2        1.42        1.88      4.07 o 
  -2  12   2        2.11        1.59      3.90 o 
  -1  12   2       37.76       39.66      6.42 o 
   0  12   2       57.60       67.92      8.38 o 
   1  12   2        4.55        2.98      4.24 o 
   2  12   2        8.21       16.80      4.87 o 
   3  12   2        4.67        2.00      3.85 o 
   4  12   2        1.14       -2.33      4.89 o 
   5  12   2        3.04        0.93      5.33 o 
  -5  13   2        0.06       -2.79      7.45 o 
  -4  13   2        0.98       11.18      5.29 o 
  -3  13   2       13.90        4.64      6.43 o 
  -2  13   2       62.58       66.80      8.21 o 
  -1  13   2        0.23        1.89      4.40 o 
   0  13   2       30.89       29.94      6.31 o 
   1  13   2        6.27        6.08      4.49 o 
   2  13   2        0.75        1.19      3.96 o 
   3  13   2        0.18       -3.53      3.83 o 
   4  13   2       14.79       16.26      5.07 o 
  -3  14   2        4.88        0.32      4.57 o 
  -2  14   2        4.77        2.47      4.86 o 
  -1  14   2       13.34        3.77      4.97 o 
   0  14   2       14.89       11.61      5.24 o 
   1  14   2        1.57        2.22      6.93 o 
   2  14   2        3.51        4.97      4.91 o 
 -11   0   3       43.12       50.77     13.67 o 
  -9   0   3       60.38       66.40      5.80 o 
  -7   0   3      518.43      495.51     13.72 o 
  -5   0   3     1215.26     1176.71     21.28 o 
  -3   0   3    18097.15    18817.62    253.31 o 
  -1   0   3     1966.50     1956.26     25.34 o 
   1   0   3      120.12      160.28      3.43 o 
   3   0   3     4169.18     4546.47     70.12 o 
   5   0   3      853.78      812.56     13.85 o 
   7   0   3       10.84        8.64      2.35 o 
   9   0   3       20.40       26.79      6.32 o 
 -11   1   3       13.81       11.93      3.56 o 
 -10   1   3       13.07       16.41      3.37 o 
  -9   1   3      283.40      255.22      8.03 o 
  -8   1   3      403.43      402.82     12.49 o 
  -7   1   3       47.53       48.97      3.14 o 
  -6   1   3        0.70        0.38      1.29 o 
  -5   1   3       34.45       29.70      1.79 o 
  -4   1   3        0.06        0.38      0.98 o 
  -3   1   3      796.54      706.18      8.35 o 
  -2   1   3     3196.94     3246.28     30.46 o 
  -1   1   3     1129.49     1110.51     11.08 o 
   0   1   3      194.03      210.17      2.82 o 
   1   1   3      105.48      133.02      2.12 o 
   2   1   3       28.49       40.51      1.37 o 
   3   1   3      511.75      496.16      6.40 o 
   4   1   3      226.67      229.55      3.55 o 
   5   1   3      131.72      154.22      3.60 o 
   6   1   3       46.10       37.93      3.17 o 
   7   1   3        0.16       -1.14      1.90 o 
   8   1   3        4.40        3.82      2.20 o 
   9   1   3       16.08       18.66      2.79 o 
 -11   2   3       41.53       41.18      4.24 o 
 -10   2   3      155.24      170.99      6.75 o 
  -9   2   3       14.14       16.91      3.44 o 
  -8   2   3        1.95        4.36      2.43 o 
  -7   2   3        0.11       -0.92      1.67 o 
  -6   2   3      245.32      217.84      5.20 o 
  -5   2   3        4.86       -0.18      1.32 o 
  -4   2   3     2961.69     3075.51     34.55 o 
  -3   2   3      127.28      135.60      3.12 o 
  -2   2   3      370.03      357.46      4.52 o 
  -1   2   3      393.45      365.77      4.34 o 
   0   2   3      188.68      161.39      2.52 o 
   1   2   3      859.82      834.68     11.03 o 
   2   2   3      582.86      624.59      8.30 o 
   3   2   3      198.60      223.62      4.39 o 
   4   2   3       21.86       15.79      1.55 o 
   5   2   3       18.84       19.32      3.20 o 
   6   2   3      136.02      129.39      5.14 o 
   7   2   3       61.38       61.58      4.07 o 
   8   2   3        2.29        4.94      2.69 o 
   9   2   3       14.61       12.51      3.18 o 
 -10   3   3       62.34       74.65      4.89 o 
  -9   3   3        1.18       -1.92      2.71 o 
  -8   3   3       89.92       89.35      4.73 o 
  -7   3   3       38.53       39.04      5.19 o 
  -6   3   3        0.93        2.02      1.61 o 
  -5   3   3        0.01        0.78      1.40 o 
  -4   3   3     1698.03     1659.10     20.93 o 
  -3   3   3      141.74      158.55      3.23 o 
  -2   3   3        2.87        0.85      0.99 o 
  -1   3   3       70.79       73.94      2.38 o 
   0   3   3      227.46      271.90      4.18 o 
   1   3   3      320.21      337.41      5.48 o 
   2   3   3     2187.58     2216.87     31.38 o 
   3   3   3       54.58       54.71      2.27 o 
   4   3   3      239.51      227.11      4.72 o 
   5   3   3        1.12        0.79      1.43 o 
   6   3   3       48.39       47.58      3.57 o 
   7   3   3        2.18        2.82      2.36 o 
   8   3   3       43.66       43.84      4.11 o 
   9   3   3        0.02       -2.88      2.88 o 
 -10   4   3      140.44      156.05      6.71 o 
  -9   4   3        2.87        2.76      2.85 o 
  -8   4   3        9.27        7.65      2.76 o 
  -7   4   3      214.27      195.34      7.10 o 
  -6   4   3      143.01      137.45      7.61 o 
  -5   4   3        3.54        6.41      1.64 o 
  -4   4   3      236.79      247.10      5.57 o 
  -3   4   3      301.02      320.95      5.39 o 
  -2   4   3     1947.09     2016.15     23.42 o 
  -1   4   3       59.59       48.36      1.96 o 
   0   4   3     1498.03     1509.56     17.76 o 
   1   4   3      122.64      123.64      3.15 o 
   2   4   3      214.27      216.69      5.95 o 
   3   4   3       20.29       19.86      2.56 o 
   4   4   3      244.59      216.00      4.46 o 
   5   4   3       35.57       33.71      2.20 o 
   6   4   3      391.08      349.51      8.74 o 
   7   4   3        2.91        0.22      2.41 o 
   8   4   3       31.92       38.36      6.10 o 
 -10   5   3        7.84       16.11      4.56 o 
  -9   5   3       37.94       35.25      4.32 o 
  -8   5   3       27.22       29.18      3.63 o 
  -7   5   3      157.78      128.64      8.82 o 
  -6   5   3        0.02        1.68      2.29 o 
  -5   5   3      155.37      150.45      4.54 o 
  -4   5   3      463.24      455.95      8.47 o 
  -3   5   3      631.76      609.25     10.21 o 
  -2   5   3      826.12      823.49     11.04 o 
  -1   5   3        4.90        3.57      1.31 o 
   0   5   3       68.74       75.42      4.76 o 
   1   5   3      157.81      180.74      4.27 o 
   2   5   3       44.34       43.99      2.00 o 
   3   5   3      273.65      266.09      9.49 o 
   4   5   3       31.69       28.39      3.47 o 
   5   5   3       20.88       18.81      1.70 o 
   6   5   3       83.74       85.35      4.20 o 
   7   5   3       37.96       29.69      3.47 o 
   8   5   3       36.75       46.26      6.80 o 
 -10   6   3        0.16        0.04      5.70 o 
  -9   6   3        6.18       11.12      4.35 o 
  -8   6   3        5.11        6.62      3.37 o 
  -7   6   3      187.05      182.67     10.71 o 
  -6   6   3      402.55      386.65     10.22 o 
  -5   6   3      234.11      236.93      5.92 o 
  -4   6   3       13.30       13.19      2.01 o 
  -3   6   3      487.55      477.78      8.83 o 
  -2   6   3       71.65       77.40      3.45 o 
  -1   6   3     1109.55     1166.65     15.88 o 
   0   6   3     1094.04     1165.03     15.70 o 
   1   6   3      198.72      205.21      4.94 o 
   2   6   3        2.19        0.88      1.15 o 
   3   6   3       66.91       68.31      6.98 o 
   4   6   3       59.61       66.20      5.01 o 
   5   6   3      554.49      520.24     15.86 o 
   6   6   3       59.43       61.29     12.37 o 
   7   6   3       24.73       27.60      4.82 o 
   8   6   3        0.12       -2.53      4.29 o 
  -9   7   3       62.05       73.62     12.66 o 
  -8   7   3       63.31       59.80      4.30 o 
  -7   7   3       24.43       26.81      3.50 o 
  -6   7   3      185.91      175.51      8.83 o 
  -5   7   3        0.53       -0.76      2.17 o 
  -4   7   3       55.21       58.22      2.99 o 
  -3   7   3      358.15      348.40      7.40 o 
  -2   7   3      499.66      515.51     10.09 o 
  -1   7   3       30.12       21.97      2.40 o 
   0   7   3       26.82       32.45      3.01 o 
   1   7   3       21.88       29.29      2.29 o 
   2   7   3      172.25      155.68      4.76 o 
   3   7   3      130.27      149.46      5.09 o 
   4   7   3        0.11        7.00      4.20 o 
   5   7   3        3.50       -0.32      3.76 o 
   6   7   3       18.66       24.29      8.99 o 
   7   7   3       15.44       12.49      5.81 o 
   8   7   3        0.21        5.07      7.93 o 
  -9   8   3        8.45       11.72      9.24 o 
  -8   8   3        5.43        5.17      2.30 o 
  -7   8   3       87.20       86.53      6.67 o 
  -6   8   3      227.31      238.79      9.64 o 
  -5   8   3      121.13      114.57      8.76 o 
  -4   8   3      464.21      437.37      9.84 o 
  -3   8   3       27.17       24.17      2.81 o 
  -2   8   3        5.49        6.72      2.05 o 
  -1   8   3      177.73      191.65      5.38 o 
   0   8   3       58.15       61.38      3.20 o 
   1   8   3      402.45      389.32      8.81 o 
   2   8   3      106.47      114.83      4.41 o 
   3   8   3       28.66       21.76      2.29 o 
   4   8   3        2.35        6.32      2.42 o 
   5   8   3       17.34       21.03      7.29 o 
   6   8   3        5.03       10.72      7.61 o 
   7   8   3       31.83       39.19     11.65 o 
  -8   9   3       84.78      108.11      8.26 o 
  -7   9   3        3.84        4.23      2.64 o 
  -6   9   3       49.92       54.98      4.47 o 
  -5   9   3       11.47        7.35      2.92 o 
  -4   9   3        1.29       -2.33      2.42 o 
  -3   9   3        0.01        1.79      2.45 o 
  -2   9   3       56.10       52.76      5.30 o 
  -1   9   3       55.37       54.06      4.03 o 
   0   9   3       24.27       25.89      3.45 o 
   1   9   3       25.05       16.17      2.99 o 
   2   9   3        0.07        3.52      2.76 o 
   3   9   3        0.24       -2.22      2.22 o 
   4   9   3       79.95       85.83      4.99 o 
   5   9   3        5.35        6.44      5.44 o 
   6   9   3        6.90        1.54      7.80 o 
   7   9   3       10.66        1.93      7.73 o 
  -8  10   3        0.07       -2.41      3.94 o 
  -7  10   3       19.77       11.12      4.48 o 
  -6  10   3      116.48      125.66      6.98 o 
  -5  10   3       10.79       12.35      3.23 o 
  -4  10   3      128.23      128.05      6.35 o 
  -3  10   3       18.60       20.65      4.09 o 
  -2  10   3        0.37        0.08      2.87 o 
  -1  10   3        1.29        0.37      2.58 o 
   0  10   3      219.08      232.89      8.40 o 
   1  10   3       40.47       37.95      4.14 o 
   2  10   3      191.45      189.68      9.73 o 
   3  10   3        2.78        4.93      3.82 o 
   4  10   3        0.94       -1.86      2.52 o 
   5  10   3        0.59        7.44     12.37 o 
   6  10   3       37.76       19.58     10.37 o 
  -7  11   3        0.62       -4.19      4.19 o 
  -6  11   3        1.56        0.36      4.32 o 
  -5  11   3       33.52       29.10      4.46 o 
  -4  11   3       17.68       18.96      9.14 o 
  -3  11   3        4.20       -2.38      2.93 o 
  -2  11   3       46.13       58.28      6.89 o 
  -1  11   3        2.42        6.55      3.54 o 
   0  11   3       24.75       22.81      5.68 o 
   1  11   3        0.23        3.92      3.58 o 
   2  11   3        0.61       -2.18      5.42 o 
   3  11   3       15.49       21.70      8.08 o 
   4  11   3        8.28        8.33      3.32 o 
   5  11   3       12.03       11.98      6.89 o 
  -6  12   3       41.37       45.88      7.78 o 
  -5  12   3       25.38       33.78      6.79 o 
  -4  12   3       19.81       15.42      4.40 o 
  -3  12   3        6.64       -2.57      4.07 o 
  -2  12   3        0.00       -1.27      4.84 o 
  -1  12   3       21.48       22.63      6.37 o 
   0  12   3       86.58       72.91      7.11 o 
   1  12   3      159.92      180.54     11.04 o 
   2  12   3       10.35        3.01      3.79 o 
   3  12   3        0.00        3.72      9.24 o 
   4  12   3       11.45       17.61      4.24 o 
  -5  13   3        6.66       10.47      5.73 o 
  -4  13   3        1.39       -6.45      6.45 o 
  -3  13   3       35.35       35.78      6.89 o 
  -2  13   3       15.03        6.04      4.80 o 
  -1  13   3        4.04        0.15      4.48 o 
   0  13   3       17.88       17.16      9.72 o 
   1  13   3        4.56       11.11      4.93 o 
   2  13   3       19.24       17.18     11.63 o 
   3  13   3        6.73        7.00      4.51 o 
  -3  14   3        0.08       -4.22      4.47 o 
  -2  14   3       10.34        8.32      5.70 o 
  -1  14   3       41.75       42.40      9.71 o 
   0  14   3       16.86       22.02      6.02 o 
   1  14   3       35.98       32.66      6.87 o 
 -10   0   4        2.32        6.25      4.89 o 
  -8   0   4       39.54       37.77      4.71 o 
  -6   0   4     1379.96     1345.50     28.50 o 
  -4   0   4       30.07       30.98      3.21 o 
  -2   0   4      285.88      338.89      7.62 o 
   0   0   4     4435.03     4505.80     56.58 o 
   2   0   4       54.78       63.36      2.60 o 
   4   0   4      165.56      148.68      4.36 o 
   6   0   4      286.88      288.61     13.23 o 
   8   0   4        0.04       -3.42      4.11 o 
 -11   1   4       35.09       38.97      4.95 o 
 -10   1   4      342.11      367.74     11.66 o 
  -9   1   4       31.96       33.04      4.85 o 
  -8   1   4       52.30       49.67      3.93 o 
  -7   1   4      451.50      435.27      9.12 o 
  -6   1   4       82.01       91.41      3.21 o 
  -5   1   4      183.54      205.68      4.51 o 
  -4   1   4     2752.26     2824.39     34.56 o 
  -3   1   4      119.20      137.30      3.61 o 
  -2   1   4       23.88       22.50      1.33 o 
  -1   1   4      151.97      158.85      2.83 o 
   0   1   4      138.45      170.93      2.97 o 
   1   1   4      539.63      516.21      7.04 o 
   2   1   4      879.65      894.74      9.54 o 
   3   1   4      460.12      489.46      6.55 o 
   4   1   4       35.20       50.64      3.18 o 
   5   1   4        0.69        0.88      1.93 o 
   6   1   4       58.10       50.23      3.58 o 
   7   1   4        1.57       -0.55      1.96 o 
   8   1   4       26.99       31.82      2.97 o 
 -11   2   4        0.01       -1.60      2.93 o 
 -10   2   4        0.01        2.36      3.28 o 
  -9   2   4       41.52       34.95      4.25 o 
  -8   2   4      170.17      174.25      8.42 o 
  -7   2   4       56.28       53.18      3.39 o 
  -6   2   4      125.35      124.67      4.36 o 
  -5   2   4       35.31       24.45      1.94 o 
  -4   2   4        3.14        4.55      1.38 o 
  -3   2   4      280.11      258.51      4.00 o 
  -2   2   4     1523.46     1514.41     15.18 o 
  -1   2   4     1310.40     1299.82     14.61 o 
   0   2   4       52.19       43.73      1.53 o 
   1   2   4      330.22      362.74      5.36 o 
   2   2   4       93.15      107.57      3.55 o 
   3   2   4      145.67      125.61      3.21 o 
   4   2   4       66.99       69.69      3.09 o 
   5   2   4      144.23      132.83      5.04 o 
   6   2   4        0.06        1.10      2.78 o 
   7   2   4        6.14        6.52      2.63 o 
   8   2   4        2.00       -1.52      2.27 o 
 -11   3   4       35.14       50.17      5.06 o 
 -10   3   4        0.80        2.58      3.27 o 
  -9   3   4       62.68       67.61      6.62 o 
  -8   3   4        0.26        2.45      2.41 o 
  -7   3   4      424.68      398.55      8.78 o 
  -6   3   4      223.75      209.33      5.70 o 
  -5   3   4      666.02      633.74     12.09 o 
  -4   3   4      658.46      722.98      9.90 o 
  -3   3   4     3886.53     3845.86     40.32 o 
  -2   3   4      305.74      318.91      5.31 o 
  -1   3   4     2628.99     2721.93     39.62 o 
   0   3   4        1.41       -0.53      0.84 o 
   1   3   4        0.21        1.78      1.03 o 
   2   3   4       99.18       99.75      4.05 o 
   3   3   4      520.88      564.84      8.28 o 
   4   3   4       79.14       90.43      3.52 o 
   5   3   4      566.90      514.61     10.94 o 
   6   3   4        6.82        4.18      2.27 o 
   7   3   4        6.05        8.13      2.72 o 
   8   3   4       13.00       19.20      3.44 o 
 -10   4   4        7.88       11.43      5.11 o 
  -9   4   4      109.59      114.20      7.14 o 
  -8   4   4      214.07      203.72      9.07 o 
  -7   4   4       89.92       80.42      5.04 o 
  -6   4   4       72.69       70.15      3.55 o 
  -5   4   4        1.50        3.33      1.29 o 
  -4   4   4      389.19      414.95      7.16 o 
  -3   4   4     1454.89     1481.61     18.25 o 
  -2   4   4     1201.72     1194.97     16.04 o 
  -1   4   4      368.56      348.98      6.86 o 
   0   4   4       34.36       37.73      1.68 o 
   1   4   4       35.44       38.62      2.45 o 
   2   4   4       19.93       20.75      1.37 o 
   3   4   4      576.02      548.41     11.41 o 
   4   4   4       67.07       65.25      3.15 o 
   5   4   4      124.74      116.37      3.87 o 
   6   4   4        3.74        5.35      2.32 o 
   7   4   4        5.19        2.18      2.53 o 
   8   4   4        3.00        3.77      3.05 o 
 -10   5   4      119.60      141.29      8.17 o 
  -9   5   4       45.84       50.47      5.28 o 
  -8   5   4       54.36       46.69      4.49 o 
  -7   5   4       54.81       45.13      4.72 o 
  -6   5   4      344.04      330.37      8.31 o 
  -5   5   4      270.46      251.53      6.26 o 
  -4   5   4     1675.18     1617.55     23.21 o 
  -3   5   4        0.79        1.49      1.51 o 
  -2   5   4      411.77      450.23      8.73 o 
  -1   5   4      569.26      600.55     10.12 o 
   0   5   4       60.27       63.74      2.31 o 
   1   5   4     1187.01     1204.94     17.46 o 
   2   5   4      232.46      232.22      4.64 o 
   3   5   4      131.55      129.88      5.42 o 
   4   5   4       59.06       64.76      4.82 o 
   5   5   4       39.56       47.52      5.47 o 
   6   5   4       47.05       59.21      7.55 o 
   7   5   4       48.22       50.49      4.50 o 
   8   5   4       19.17       15.54      5.38 o 
 -10   6   4        7.81        7.10      3.62 o 
  -9   6   4        0.11        1.40      3.30 o 
  -8   6   4       89.26       97.45      5.77 o 
  -7   6   4        0.77        1.29      2.60 o 
  -6   6   4      140.29      141.32      6.89 o 
  -5   6   4        6.54       10.60      2.34 o 
  -4   6   4       81.29       78.51      3.76 o 
  -3   6   4       50.88       58.23      3.43 o 
  -2   6   4      190.54      188.90      5.25 o 
  -1   6   4        0.01       -1.04      1.51 o 
   0   6   4       38.84       36.69      2.04 o 
   1   6   4       36.27       34.36      2.13 o 
   2   6   4       76.63       85.78      3.76 o 
   3   6   4       94.82       93.13      7.37 o 
   4   6   4      304.40      308.69     11.75 o 
   5   6   4       19.53       13.80     14.52 o 
   6   6   4      101.68       95.95     15.03 o 
   7   6   4        2.37        8.94      6.49 o 
  -9   7   4        0.00        3.53      3.32 o 
  -8   7   4       52.16       60.93      7.49 o 
  -7   7   4       79.46       86.68      5.44 o 
  -6   7   4       93.16       93.88      5.39 o 
  -5   7   4       14.18       11.19      2.50 o 
  -4   7   4      344.49      339.14      8.41 o 
  -3   7   4      131.71      125.39      4.95 o 
  -2   7   4       17.03       16.23      2.11 o 
  -1   7   4       26.52       25.66      2.15 o 
   0   7   4      383.91      416.15      7.43 o 
   1   7   4       17.66       29.28      4.00 o 
   2   7   4      580.27      596.09     10.45 o 
   3   7   4       12.29       13.66      3.90 o 
   4   7   4       18.44       16.11      4.23 o 
   5   7   4        9.91        4.35      4.98 o 
   6   7   4       67.95       68.00      9.17 o 
   7   7   4        2.13       -0.11      4.44 o 
  -9   8   4        0.17        1.90      3.05 o 
  -8   8   4        2.94        3.96      3.36 o 
  -7   8   4        2.55        1.97      2.90 o 
  -6   8   4       77.79       83.70      5.47 o 
  -5   8   4      250.47      260.76     12.04 o 
  -4   8   4       13.65       11.10      2.57 o 
  -3   8   4       14.40       11.46      2.51 o 
  -2   8   4       77.88       71.91      4.00 o 
  -1   8   4      116.99      124.85      4.87 o 
   0   8   4       83.76       75.52      4.25 o 
   1   8   4      100.21       98.71      4.35 o 
   2   8   4       80.30       62.10      3.76 o 
   3   8   4        6.56        8.38      1.63 o 
   4   8   4        1.46        2.24      4.37 o 
   5   8   4       39.42       40.12     10.72 o 
   6   8   4        0.02        7.48      8.09 o 
   7   8   4        0.09       -2.55      5.54 o 
  -9   9   4       46.46       74.14      9.38 o 
  -8   9   4        5.98        6.81      3.17 o 
  -7   9   4       14.60       11.16      4.24 o 
  -6   9   4       55.82       59.34      4.97 o 
  -5   9   4       92.07      106.46      5.96 o 
  -4   9   4       99.16       97.34      5.64 o 
  -3   9   4      266.00      254.31      7.89 o 
  -2   9   4        9.12       11.53      3.00 o 
  -1   9   4        9.05        5.18      2.69 o 
   0   9   4       63.06       56.39      4.40 o 
   1   9   4      215.82      252.15     12.14 o 
   2   9   4      112.06      115.49      9.94 o 
   3   9   4       68.58       68.59      4.68 o 
   4   9   4       10.37       15.43      5.56 o 
   5   9   4       14.66        8.83      7.86 o 
   6   9   4        2.92       -6.61      7.19 o 
  -8  10   4        3.12        6.57      3.35 o 
  -7  10   4        1.38        2.69      3.34 o 
  -6  10   4       13.35       13.93      4.00 o 
  -5  10   4       95.28       83.67      7.26 o 
  -4  10   4        0.00        1.26      3.08 o 
  -3  10   4       17.68       24.60      4.28 o 
  -2  10   4        0.00       -1.68      2.48 o 
  -1  10   4       15.73       15.28      3.90 o 
   0  10   4       21.80       17.06      3.53 o 
   1  10   4       55.05       46.20      4.82 o 
   2  10   4       51.53       55.49      7.82 o 
   3  10   4        0.83        4.57      2.74 o 
   4  10   4        5.47        6.27      5.30 o 
   5  10   4        0.05       -5.81      7.83 o 
  -7  11   4       12.22        4.41      3.62 o 
  -6  11   4       35.47       36.26      4.98 o 
  -5  11   4      102.58      106.58      9.06 o 
  -4  11   4        8.68        2.64      4.14 o 
  -3  11   4       47.64       44.22      5.34 o 
  -2  11   4       26.68       25.79      5.65 o 
  -1  11   4        8.76       10.38      3.85 o 
   0  11   4       23.08       19.51      3.84 o 
   1  11   4      136.50      152.99      8.32 o 
   2  11   4       11.86       17.06      4.94 o 
   3  11   4        7.34        1.67      3.14 o 
   4  11   4        0.04       -3.72      5.42 o 
   5  11   4        2.28       -4.78      7.64 o 
  -6  12   4        2.52        5.13      3.97 o 
  -5  12   4        0.50       -1.59      3.59 o 
  -4  12   4        1.26        1.85      3.50 o 
  -3  12   4        0.90       -0.17      3.91 o 
  -2  12   4       20.88       22.73      4.77 o 
  -1  12   4        6.71        3.26      5.33 o 
   0  12   4       21.44       17.95      5.55 o 
   1  12   4        0.03        0.35      3.85 o 
   2  12   4        7.99        0.92      3.84 o 
   3  12   4        0.19        0.08      4.07 o 
   4  12   4        7.76        4.50     10.69 o 
  -5  13   4        0.19        1.37      3.96 o 
  -4  13   4       41.73       30.81      6.69 o 
  -3  13   4        0.11        0.89      4.65 o 
  -2  13   4        2.05       -1.04      5.51 o 
  -1  13   4        2.59        1.04      3.97 o 
   0  13   4       73.13       82.54      8.50 o 
   1  13   4       12.38       26.59      6.03 o 
   2  13   4       40.03       49.20      8.46 o 
  -3  14   4        0.17        4.28      5.62 o 
  -2  14   4        8.43       20.26      7.43 o 
  -1  14   4        0.07       -1.85      4.45 o 
   0  14   4        3.69        6.78      5.14 o 
 -11   0   5       18.82       29.49      6.87 o 
  -9   0   5       85.62       94.74      8.68 o 
  -7   0   5        0.02       -1.86      2.42 o 
  -5   0   5       39.43       27.95      3.54 o 
  -3   0   5     1593.96     1628.85     27.26 o 
  -1   0   5       20.64       14.69      1.66 o 
   1   0   5      989.57     1215.98     21.12 o 
   3   0   5       27.02       23.02      2.08 o 
   5   0   5      135.05      105.97      6.50 o 
   7   0   5        1.15        3.65      4.37 o 
 -11   1   5       33.08       33.24      4.89 o 
 -10   1   5        0.34       -0.26      3.06 o 
  -9   1   5       12.81       10.96      3.48 o 
  -8   1   5       18.57       15.89      3.13 o 
  -7   1   5       87.06       74.32      3.95 o 
  -6   1   5        6.19        8.75      1.48 o 
  -5   1   5      420.09      393.48      7.51 o 
  -4   1   5      172.19      199.22      4.08 o 
  -3   1   5        1.66        1.50      1.14 o 
  -2   1   5       33.73       31.23      1.54 o 
  -1   1   5      120.85      109.01      2.47 o 
   0   1   5      121.28      112.32      2.84 o 
   1   1   5      449.07      430.96      5.85 o 
   2   1   5      162.22      182.69      3.26 o 
   3   1   5        4.26       -0.60      0.86 o 
   4   1   5        5.03        1.98      2.53 o 
   5   1   5       39.42       40.35      3.27 o 
   6   1   5        2.69        3.35      2.27 o 
   7   1   5       28.65       32.84      3.84 o 
   8   1   5        3.99        6.97      3.74 o 
 -11   2   5       23.20       20.27      5.11 o 
 -10   2   5      213.74      215.31     10.83 o 
  -9   2   5      150.51      128.56      6.86 o 
  -8   2   5        9.91        0.86      2.45 o 
  -7   2   5      256.10      257.94      6.97 o 
  -6   2   5       49.77       56.17      3.35 o 
  -5   2   5        3.57        4.79      1.66 o 
  -4   2   5     1584.18     1548.95     22.21 o 
  -3   2   5      130.86      129.16      3.13 o 
  -2   2   5       53.36       74.74      3.52 o 
  -1   2   5      316.79      387.95      5.48 o 
   0   2   5      444.77      487.43      6.75 o 
   1   2   5      602.15      610.52      7.97 o 
   2   2   5      138.63      122.16      3.09 o 
   3   2   5      575.27      573.84      8.67 o 
   4   2   5        0.02        1.01      1.66 o 
   5   2   5        0.44        2.39      2.15 o 
   6   2   5        6.29        1.73      2.30 o 
   7   2   5        0.01        1.70      2.55 o 
   8   2   5       21.39       29.48      4.13 o 
 -11   3   5        0.65        0.29      4.12 o 
 -10   3   5        8.68        8.93      4.20 o 
  -9   3   5        4.14        5.60      3.65 o 
  -8   3   5       54.50       54.25      4.30 o 
  -7   3   5       52.37       53.32      3.57 o 
  -6   3   5      868.88      828.96     14.22 o 
  -5   3   5       18.27       22.09      2.27 o 
  -4   3   5      157.32      159.40      3.86 o 
  -3   3   5      570.76      610.43      8.38 o 
  -2   3   5      367.36      348.02      5.52 o 
  -1   3   5       59.29       55.93      2.40 o 
   0   3   5     1427.47     1440.60     17.38 o 
   1   3   5      111.40      100.96      3.23 o 
   2   3   5      298.90      287.17      8.47 o 
   3   3   5       82.32       79.23      3.09 o 
   4   3   5      540.09      528.52      8.95 o 
   5   3   5       26.69       34.90      4.19 o 
   6   3   5      262.38      259.99      7.80 o 
   7   3   5        3.17        1.53      2.67 o 
   8   3   5       51.56       69.95      6.01 o 
 -10   4   5      210.48      226.36     10.68 o 
  -9   4   5       15.07       19.57      3.88 o 
  -8   4   5      105.78      108.77      6.20 o 
  -7   4   5       67.05       75.93      5.28 o 
  -6   4   5        2.58        0.22      2.12 o 
  -5   4   5       22.62       29.78      2.16 o 
  -4   4   5     1593.24     1618.23     21.26 o 
  -3   4   5      350.74      333.87      7.42 o 
  -2   4   5      218.72      187.94      4.19 o 
  -1   4   5      308.25      301.53      9.31 o 
   0   4   5      238.86      273.37      5.14 o 
   1   4   5      193.67      183.56      4.53 o 
   2   4   5     1841.89     1815.00     23.36 o 
   3   4   5      297.17      301.73      6.09 o 
   4   4   5      265.75      265.39      5.55 o 
   5   4   5        4.51        3.10      2.11 o 
   6   4   5        7.79        8.49      2.57 o 
   7   4   5        0.31        2.45      2.71 o 
 -10   5   5        1.40        1.83      4.66 o 
  -9   5   5        0.19        0.65      2.99 o 
  -8   5   5       32.80       43.91      4.59 o 
  -7   5   5      238.96      222.95      8.62 o 
  -6   5   5      177.91      173.07      6.13 o 
  -5   5   5      609.20      611.15     13.05 o 
  -4   5   5      105.56      101.74      7.04 o 
  -3   5   5       15.77       13.88      1.93 o 
  -2   5   5      222.57      212.32      6.30 o 
  -1   5   5     1250.82     1311.21     16.53 o 
   0   5   5      343.65      363.77      6.02 o 
   1   5   5      552.24      548.82      8.94 o 
   2   5   5      123.50      114.00      3.41 o 
   3   5   5      106.82      110.14      5.83 o 
   4   5   5       18.59       19.25      3.69 o 
   5   5   5      197.58      191.90      8.45 o 
   6   5   5       30.72       35.34      5.78 o 
   7   5   5       39.74       51.02      6.93 o 
 -10   6   5        5.96        6.36      4.08 o 
  -9   6   5       95.27      100.01      6.46 o 
  -8   6   5        0.35       -0.52      2.74 o 
  -7   6   5        6.54        6.51      3.05 o 
  -6   6   5       35.79       31.83      3.38 o 
  -5   6   5      429.44      421.17      9.93 o 
  -4   6   5      415.24      411.43      9.49 o 
  -3   6   5     1142.69     1113.40     18.48 o 
  -2   6   5        1.85        1.83      1.55 o 
  -1   6   5        0.10       -0.37      1.33 o 
   0   6   5       47.82       45.05      3.55 o 
   1   6   5      280.55      308.23      7.29 o 
   2   6   5      195.84      191.82      4.73 o 
   3   6   5      235.83      228.71      8.75 o 
   4   6   5       42.04       43.71      5.40 o 
   5   6   5       14.60       21.23      6.06 o 
   6   6   5        0.00        4.84      4.13 o 
   7   6   5        9.86       16.17      5.41 o 
 -10   7   5        6.78        9.93      4.17 o 
  -9   7   5        0.95       -0.09      3.19 o 
  -8   7   5       28.34       25.35      4.02 o 
  -7   7   5        9.28       10.66      3.29 o 
  -6   7   5       52.41       48.14      4.78 o 
  -5   7   5      259.97      256.33      7.61 o 
  -4   7   5        2.07        3.54      3.31 o 
  -3   7   5       32.91       37.01      3.20 o 
  -2   7   5       14.02       19.05      2.25 o 
  -1   7   5       56.45       59.45      2.90 o 
   0   7   5        1.26       -1.01      1.58 o 
   1   7   5      110.97      112.65      4.12 o 
   2   7   5       24.70       25.62      3.44 o 
   3   7   5        0.00        0.55      3.74 o 
   4   7   5        0.10        0.77      3.54 o 
   5   7   5        7.16        3.92      5.17 o 
   6   7   5        0.02        3.65      6.34 o 
  -9   8   5       64.95       73.27      5.87 o 
  -8   8   5        2.18        3.22      3.08 o 
  -7   8   5        1.49        2.83      3.10 o 
  -6   8   5        2.56        3.19      3.73 o 
  -5   8   5      137.73      140.12      6.63 o 
  -4   8   5       83.33       91.11      5.89 o 
  -3   8   5       83.74       79.26      4.44 o 
  -2   8   5       21.91       22.22      2.85 o 
  -1   8   5        2.20       -0.22      2.23 o 
   0   8   5       49.64       44.46      4.40 o 
   1   8   5      142.77      160.35      7.11 o 
   2   8   5        1.21       -1.17      2.18 o 
   3   8   5       16.98       16.44      5.63 o 
   4   8   5        2.95        0.36      3.91 o 
   5   8   5        1.29        4.69      6.58 o 
   6   8   5        0.03       -6.03      6.64 o 
  -9   9   5        7.48       12.71      3.88 o 
  -8   9   5        1.68       -2.36      3.03 o 
  -7   9   5       12.06       14.11      3.76 o 
  -6   9   5        1.25        0.87      2.79 o 
  -5   9   5        1.06       -2.60      2.60 o 
  -4   9   5       56.37       47.19      5.95 o 
  -3   9   5       56.47       53.54      4.59 o 
  -2   9   5        2.24       -2.19      2.42 o 
  -1   9   5       67.35       76.89      5.16 o 
   0   9   5        2.54        1.19      2.58 o 
   1   9   5        8.86        9.39      3.09 o 
   2   9   5       77.13       67.75      4.86 o 
   3   9   5       40.13       25.01      6.41 o 
   4   9   5        0.10       -1.71      4.74 o 
   5   9   5       20.01       22.91      9.69 o 
  -8  10   5       54.15       60.07      9.19 o 
  -7  10   5        4.46        5.20      3.65 o 
  -6  10   5       23.18       21.15      5.94 o 
  -5  10   5        6.28        4.67      3.60 o 
  -4  10   5       58.36       69.99     13.10 o 
  -3  10   5        4.81        4.38      3.56 o 
  -2  10   5       91.63       86.78      5.69 o 
  -1  10   5        1.37       -1.77      3.01 o 
   0  10   5        5.95       10.97      4.58 o 
   1  10   5        0.56        0.39      2.81 o 
   2  10   5       72.57       99.09     11.96 o 
   3  10   5        0.00        4.72      2.54 o 
   4  10   5       16.97       27.54     10.43 o 
   5  10   5        7.82       10.82      9.85 o 
  -7  11   5       17.57       14.00      4.32 o 
  -6  11   5       27.03       22.91      4.84 o 
  -5  11   5       39.21       52.48      6.06 o 
  -4  11   5       71.15       50.88      5.82 o 
  -3  11   5        0.69       -3.18      3.18 o 
  -2  11   5        0.81       -0.99      3.38 o 
  -1  11   5       18.60       24.48      5.17 o 
   0  11   5       21.86       21.68      7.83 o 
   1  11   5       39.27       37.57      4.90 o 
   2  11   5       49.74       31.52      4.41 o 
   3  11   5        0.30        1.17      2.83 o 
   4  11   5        2.12        6.32      8.38 o 
  -6  12   5        0.01       -3.55      3.55 o 
  -5  12   5       75.77       94.78      9.36 o 
  -4  12   5       20.97       16.64      4.86 o 
  -3  12   5       81.57       89.11      7.36 o 
  -2  12   5        1.94        5.74      4.83 o 
  -1  12   5        8.87        2.99      4.81 o 
   0  12   5        2.46        4.54      5.46 o 
   1  12   5      101.63      116.90      9.00 o 
   2  12   5       28.56       25.08      4.73 o 
   3  12   5       40.68       39.51     11.68 o 
  -5  13   5       47.85       36.36     11.33 o 
  -4  13   5        0.52       -1.42      4.21 o 
  -3  13   5        0.27       -4.38      4.38 o 
  -2  13   5        0.02        8.37      4.47 o 
  -1  13   5        8.55        7.98      5.12 o 
   0  13   5        1.46       -3.95      3.95 o 
   1  13   5       27.61       33.87      6.34 o 
 -10   0   6      109.29      124.15     21.23 o 
  -8   0   6       11.08        8.95      3.49 o 
  -6   0   6      141.44      114.20      6.41 o 
  -4   0   6     1097.70     1139.00     18.53 o 
  -2   0   6        3.31        9.67      1.68 o 
   0   0   6       19.26       19.95      1.86 o 
   2   0   6      672.62      651.43     14.12 o 
   4   0   6      525.38      502.09     12.98 o 
   6   0   6      107.12      101.60      8.78 o 
 -11   1   6        2.80        4.04      4.36 o 
 -10   1   6       50.34       50.49      5.36 o 
  -9   1   6       49.60       55.24      5.15 o 
  -8   1   6        0.12        1.60      2.28 o 
  -7   1   6       26.47       27.16      3.03 o 
  -6   1   6      226.51      233.10      5.30 o 
  -5   1   6      113.57      116.96      4.17 o 
  -4   1   6       39.44       36.15      2.17 o 
  -3   1   6      247.86      225.85      5.55 o 
  -2   1   6       64.92      100.67      3.48 o 
  -1   1   6     1044.91     1152.89     12.40 o 
   0   1   6      140.26      142.56      3.70 o 
   1   1   6      152.13      151.30      4.34 o 
   2   1   6      103.57       92.02      2.78 o 
   3   1   6      284.84      264.46      6.25 o 
   4   1   6       21.88       26.68      2.96 o 
   5   1   6       11.10        1.85      2.52 o 
   6   1   6        2.90        1.02      2.28 o 
   7   1   6        1.86        2.41      3.29 o 
 -11   2   6       42.79       42.56      7.26 o 
 -10   2   6       10.90        8.55      5.79 o 
  -9   2   6       60.19       59.02      5.43 o 
  -8   2   6       32.23       36.10      3.45 o 
  -7   2   6      173.07      153.95      6.67 o 
  -6   2   6       46.44       54.77      3.26 o 
  -5   2   6     1374.97     1317.35     18.60 o 
  -4   2   6       94.16       93.42      3.04 o 
  -3   2   6        7.25       12.39      1.56 o 
  -2   2   6      305.99      311.08      5.59 o 
  -1   2   6      196.17      211.63      4.41 o 
   0   2   6      319.30      330.06      5.41 o 
   1   2   6      789.67      723.95      9.99 o 
   2   2   6      374.17      405.10      6.93 o 
   3   2   6       32.18       31.98      2.37 o 
   4   2   6       72.78       77.72      4.24 o 
   5   2   6       62.85       59.04      3.97 o 
   6   2   6       13.81       11.96      4.08 o 
   7   2   6       69.17       80.24      4.88 o 
 -11   3   6       13.49       16.73      8.87 o 
 -10   3   6        2.19        5.66      4.23 o 
  -9   3   6       62.28       74.77      5.90 o 
  -8   3   6        6.02        6.83      3.14 o 
  -7   3   6      229.78      243.48      7.01 o 
  -6   3   6       69.63       75.72      3.99 o 
  -5   3   6      319.47      320.51      7.54 o 
  -4   3   6       11.97       11.30      1.88 o 
  -3   3   6      894.79      923.09     11.82 o 
  -2   3   6        2.94        5.98      1.67 o 
  -1   3   6      828.08      788.15     11.74 o 
   0   3   6      271.54      300.71      5.81 o 
   1   3   6        1.10       -1.38      1.38 o 
   2   3   6       17.93       16.08      1.85 o 
   3   3   6        0.05       -0.52      1.74 o 
   4   3   6        0.17       -0.51      2.07 o 
   5   3   6       10.24       13.16      3.40 o 
   6   3   6        3.89        5.83      2.68 o 
   7   3   6        1.22        2.61      2.85 o 
 -10   4   6       11.11       18.00      6.52 o 
  -9   4   6       48.34       43.54      4.99 o 
  -8   4   6        1.66       -0.73      2.80 o 
  -7   4   6       56.84       59.32      4.34 o 
  -6   4   6      486.64      490.48     10.26 o 
  -5   4   6     1232.12     1172.20     17.21 o 
  -4   4   6        7.01       12.36      2.04 o 
  -3   4   6       22.87       27.13      1.96 o 
  -2   4   6       94.53       95.71      3.18 o 
  -1   4   6      424.30      458.99      7.84 o 
   0   4   6      417.44      407.62      6.67 o 
   1   4   6     1395.09     1349.07     19.72 o 
   2   4   6      161.84      147.85      4.34 o 
   3   4   6      165.82      158.08      4.47 o 
   4   4   6       24.93       25.17      2.78 o 
   5   4   6        4.02        5.01      2.25 o 
   6   4   6        8.04        8.93      2.67 o 
   7   4   6       31.94       31.22      5.13 o 
 -10   5   6      130.81      132.54      8.78 o 
  -9   5   6      169.77      155.71      8.54 o 
  -8   5   6       12.76        6.87      3.32 o 
  -7   5   6      228.20      229.68      8.67 o 
  -6   5   6       90.16       87.65      4.84 o 
  -5   5   6       86.78       97.81     10.29 o 
  -4   5   6      247.33      231.68      6.29 o 
  -3   5   6      502.17      498.68      8.99 o 
  -2   5   6       75.26       66.49      2.85 o 
  -1   5   6       36.29       34.62      2.27 o 
   0   5   6      385.38      362.12      7.48 o 
   1   5   6      192.41      192.83      4.84 o 
   2   5   6        0.09       -0.98      1.46 o 
   3   5   6      278.31      286.68      6.10 o 
   4   5   6       33.46       24.71      8.97 o 
   5   5   6       14.17       13.58      4.33 o 
   6   5   6        6.05        0.91      4.19 o 
   7   5   6        0.01        0.62      5.68 o 
 -10   6   6       98.92      100.69      9.23 o 
  -9   6   6       11.00        4.41      3.40 o 
  -8   6   6        6.53        5.43      3.26 o 
  -7   6   6       72.07       66.31      5.91 o 
  -6   6   6      143.67      148.63      6.10 o 
  -5   6   6        0.10       -0.28      2.18 o 
  -4   6   6      529.80      510.92     11.26 o 
  -3   6   6      104.16      105.41      4.02 o 
  -2   6   6       12.87       17.67      2.29 o 
  -1   6   6      215.27      222.40      6.89 o 
   0   6   6      331.99      361.01      8.81 o 
   1   6   6       89.66       93.29      3.78 o 
   2   6   6      710.28      697.03     12.74 o 
   3   6   6        2.92        0.35      3.19 o 
   4   6   6       13.41       17.58      5.61 o 
   5   6   6       31.69       30.85      5.54 o 
   6   6   6       50.10       43.09      6.81 o 
  -9   7   6        9.94       13.39      4.21 o 
  -8   7   6      111.92      120.45      7.03 o 
  -7   7   6       17.05       14.88      3.66 o 
  -6   7   6        9.12       10.61      3.99 o 
  -5   7   6      249.13      258.37      7.93 o 
  -4   7   6      193.42      190.35      6.66 o 
  -3   7   6       13.33        7.27      2.43 o 
  -2   7   6      183.23      158.84      6.64 o 
  -1   7   6       79.11       84.89      5.00 o 
   0   7   6       10.46        9.32      2.49 o 
   1   7   6        6.04        3.11      2.24 o 
   2   7   6      246.66      290.17     14.95 o 
   3   7   6       27.77       26.99      5.11 o 
   4   7   6       79.89       90.37      9.70 o 
   5   7   6        7.80        3.77      8.75 o 
   6   7   6        0.92        3.24      4.67 o 
  -9   8   6       58.49       62.04      5.97 o 
  -8   8   6        0.66        2.16      3.30 o 
  -7   8   6       10.91        7.30      3.42 o 
  -6   8   6       13.76       12.59      3.48 o 
  -5   8   6      179.85      155.12      7.29 o 
  -4   8   6      257.86      250.30      8.89 o 
  -3   8   6       22.87       13.99      3.22 o 
  -2   8   6       17.69       13.73      3.30 o 
  -1   8   6       22.67       19.68      3.39 o 
   0   8   6        1.16       -0.14      3.10 o 
   1   8   6      131.26      140.07      6.91 o 
   2   8   6       38.66       35.91      3.40 o 
   3   8   6       15.77       14.18      7.80 o 
   4   8   6        0.82       -4.48      4.48 o 
   5   8   6       14.46        7.16     10.54 o 
  -8   9   6        1.06        1.70      3.78 o 
  -7   9   6       17.93       10.86      4.24 o 
  -6   9   6        5.42        1.84      5.32 o 
  -5   9   6       33.61       39.20      8.34 o 
  -4   9   6       33.57       34.84      4.91 o 
  -3   9   6       80.03       95.83      5.92 o 
  -2   9   6        7.39        8.38      3.05 o 
  -1   9   6       14.01       19.43      3.63 o 
   0   9   6       57.19       57.24      5.45 o 
   1   9   6       20.79       27.27      4.02 o 
   2   9   6       14.27       13.23      3.08 o 
   3   9   6       26.44       17.22     11.07 o 
   4   9   6        1.86       16.01      9.15 o 
   5   9   6        3.06       -1.57      7.73 o 
  -8  10   6        0.24        3.88      4.11 o 
  -7  10   6        4.48       -1.30      3.83 o 
  -6  10   6       10.31        7.93      4.25 o 
  -5  10   6       78.75       82.51      6.94 o 
  -4  10   6        7.46        4.82      4.04 o 
  -3  10   6       52.56       49.17      5.73 o 
  -2  10   6        6.23        4.35      3.12 o 
  -1  10   6        6.64       -2.54      3.40 o 
   0  10   6        0.00        3.27      3.05 o 
   1  10   6       11.41       12.08      3.75 o 
   2  10   6        5.67        3.63      2.99 o 
   3  10   6        5.42        6.39      5.82 o 
   4  10   6        0.02       -5.13      7.86 o 
  -7  11   6       17.03       14.47      6.72 o 
  -6  11   6       25.69       17.17      4.95 o 
  -5  11   6        8.85       12.12      4.55 o 
  -4  11   6       18.73       21.75      5.02 o 
  -3  11   6        8.14        8.89      4.38 o 
  -2  11   6        1.37        0.45      3.87 o 
  -1  11   6       13.69        9.83      4.74 o 
   0  11   6        2.78        3.79      3.57 o 
   1  11   6       12.56       16.09      6.17 o 
   2  11   6        0.04        1.29      3.15 o 
   3  11   6        8.69       13.19      9.88 o 
  -6  12   6        4.12        5.09      4.47 o 
  -5  12   6        1.06       -0.01      4.08 o 
  -4  12   6       20.17       19.51      5.09 o 
  -3  12   6        2.67        1.05      3.88 o 
  -2  12   6        4.79       -2.66      4.56 o 
  -1  12   6       23.86       26.63     12.44 o 
   0  12   6        4.88       15.50      5.32 o 
   1  12   6       11.92        8.95      5.28 o 
   2  12   6       24.12       29.05      4.82 o 
  -4  13   6       30.79       45.59      6.48 o 
  -3  13   6        0.01       -3.85      5.65 o 
  -2  13   6       36.04       43.00      7.48 o 
  -1  13   6        0.55       -4.17      4.17 o 
   0  13   6        0.02       -2.48      4.21 o 
 -11   0   7        1.03       12.58      9.21 o 
  -9   0   7        7.90        7.27      4.93 o 
  -7   0   7      286.49      296.28     11.41 o 
  -5   0   7      110.83      102.81      4.62 o 
  -3   0   7       45.00       50.93      6.00 o 
  -1   0   7      263.36      226.99      6.03 o 
   1   0   7       85.20       63.75      3.82 o 
   3   0   7       59.27       74.76      4.74 o 
   5   0   7       17.22       21.03      5.36 o 
   7   0   7        0.46        4.08      8.31 o 
 -11   1   7       74.81       90.15     10.94 o 
 -10   1   7        9.17        8.79      4.54 o 
  -9   1   7      126.08      117.49      7.11 o 
  -8   1   7       30.87       26.01      3.29 o 
  -7   1   7        4.65        8.60      2.45 o 
  -6   1   7      316.80      309.66      7.79 o 
  -5   1   7     1117.94     1052.74     14.41 o 
  -4   1   7       19.26       17.26      1.88 o 
  -3   1   7        0.69        1.43      1.33 o 
  -2   1   7      357.47      349.77      5.63 o 
  -1   1   7       22.26       28.19      1.71 o 
   0   1   7      289.48      286.90      5.28 o 
   1   1   7      772.28      731.85     12.68 o 
   2   1   7      330.56      336.14      7.06 o 
   3   1   7       10.07       10.58      2.54 o 
   4   1   7       48.72       51.12      3.66 o 
   5   1   7        1.69       -1.64      2.14 o 
   6   1   7        7.02        2.74      3.20 o 
 -11   2   7       11.61        9.45      5.09 o 
 -10   2   7       18.43       17.37      5.16 o 
  -9   2   7       23.20       24.52      7.13 o 
  -8   2   7        4.20       16.51      3.25 o 
  -7   2   7       90.83       93.03      5.21 o 
  -6   2   7      179.11      182.62      6.02 o 
  -5   2   7       26.70       29.66      2.51 o 
  -4   2   7       82.64       80.43      3.11 o 
  -3   2   7      128.37      130.91      5.03 o 
  -2   2   7        0.35       -0.52      1.19 o 
  -1   2   7       60.95       66.61      2.95 o 
   0   2   7      168.48      173.21      4.13 o 
   1   2   7       26.81       27.00      1.95 o 
   2   2   7        9.85        9.26      2.10 o 
   3   2   7       44.18       47.92      3.97 o 
   4   2   7       26.63       29.16      3.26 o 
   5   2   7        0.01       -2.25      2.25 o 
   6   2   7       15.91       16.19      3.55 o 
 -11   3   7        4.35        4.69      5.40 o 
 -10   3   7      216.14      233.95     20.60 o 
  -9   3   7       15.80       27.76      5.46 o 
  -8   3   7      101.95      117.95      6.77 o 
  -7   3   7        2.46        2.70      3.93 o 
  -6   3   7       67.55       59.42      4.04 o 
  -5   3   7       31.90       30.66      2.81 o 
  -4   3   7     1560.40     1555.68     19.82 o 
  -3   3   7        8.38        9.39      1.68 o 
  -2   3   7       64.52       55.81      2.79 o 
  -1   3   7        0.94        0.72      1.15 o 
   0   3   7       18.09       21.88      1.84 o 
   1   3   7       64.73       65.53      3.25 o 
   2   3   7     1205.21     1123.88     19.31 o 
   3   3   7        9.53       10.64      2.54 o 
   4   3   7       10.10        8.95      2.65 o 
   5   3   7        0.29       -0.56      2.33 o 
   6   3   7       17.63       18.46      3.31 o 
 -10   4   7        0.03       -0.02      3.90 o 
  -9   4   7       45.00       37.77      4.96 o 
  -8   4   7       45.61       55.42      5.28 o 
  -7   4   7       27.33       25.71      3.57 o 
  -6   4   7      254.31      251.11      7.84 o 
  -5   4   7      329.94      329.16      8.03 o 
  -4   4   7        2.58        3.79      1.71 o 
  -3   4   7       60.82       64.98      3.86 o 
  -2   4   7      234.94      222.99      5.09 o 
  -1   4   7      107.86      110.27      3.47 o 
   0   4   7      824.85      813.62     11.44 o 
   1   4   7        0.60       -0.05      2.48 o 
   2   4   7        7.01        3.34      2.13 o 
   3   4   7       26.09       22.72      2.87 o 
   4   4   7       24.69       32.99      3.59 o 
   5   4   7        5.30        3.42      2.40 o 
   6   4   7       33.42       34.69      3.79 o 
 -10   5   7       38.47       52.57      6.82 o 
  -9   5   7      204.31      206.52     11.38 o 
  -8   5   7       37.60       38.80      5.68 o 
  -7   5   7       13.25       20.45      5.70 o 
  -6   5   7        4.61        8.46      2.68 o 
  -5   5   7     1107.70     1028.45     18.99 o 
  -4   5   7      614.42      596.36     12.60 o 
  -3   5   7      164.39      152.27      4.44 o 
  -2   5   7      473.46      470.13      8.11 o 
  -1   5   7       36.19       33.12      2.26 o 
   0   5   7       15.70       19.27      2.43 o 
   1   5   7      576.38      572.73     11.98 o 
   2   5   7      282.57      274.96      8.13 o 
   3   5   7        1.48        1.72      2.14 o 
   4   5   7       54.17       61.90      4.04 o 
   5   5   7        0.02        1.15      4.85 o 
   6   5   7        7.86       12.23      5.14 o 
 -10   6   7        0.73        3.99      4.43 o 
  -9   6   7        1.21        1.07      3.53 o 
  -8   6   7       24.61       23.38      4.36 o 
  -7   6   7      206.38      188.24      8.31 o 
  -6   6   7       64.53       66.83      4.70 o 
  -5   6   7        1.25        1.14      2.35 o 
  -4   6   7        0.02        0.18      2.12 o 
  -3   6   7      110.67      113.53      5.10 o 
  -2   6   7       76.34       82.71      4.53 o 
  -1   6   7      569.64      596.43     12.57 o 
   0   6   7      114.36      126.27      5.85 o 
   1   6   7      111.05       99.61      5.15 o 
   2   6   7        1.21        1.07      2.17 o 
   3   6   7        2.90        2.70      4.54 o 
   4   6   7       67.01       73.62     12.61 o 
   5   6   7        7.11        7.30      4.54 o 
  -9   7   7       72.49       74.47      6.51 o 
  -8   7   7       23.33       21.51      4.36 o 
  -7   7   7       11.69        8.04      3.56 o 
  -6   7   7       60.57       63.90      5.45 o 
  -5   7   7      255.43      244.59     14.65 o 
  -4   7   7        5.66        7.00      2.76 o 
  -3   7   7      304.60      302.49      9.81 o 
  -2   7   7       93.75       90.36      5.48 o 
  -1   7   7        0.55        3.69      2.48 o 
   0   7   7        9.54        9.79      2.81 o 
   1   7   7      189.46      211.30      9.59 o 
   2   7   7        4.11        1.99      2.11 o 
   3   7   7       78.85       70.65      8.92 o 
   4   7   7        3.82        3.52      5.00 o 
   5   7   7        0.00       -3.91      3.91 o 
  -9   8   7       25.46       27.81      5.62 o 
  -8   8   7        9.44       18.91      5.91 o 
  -7   8   7      160.91      159.92      9.16 o 
  -6   8   7        0.38        7.54      3.93 o 
  -5   8   7        0.05        5.90      3.72 o 
  -4   8   7        5.59        2.65      2.91 o 
  -3   8   7        8.00        8.66      3.28 o 
  -2   8   7        3.89        2.02      3.01 o 
  -1   8   7       10.71       15.06      3.67 o 
   0   8   7       29.58       27.25      4.58 o 
   1   8   7       29.77       38.38      6.08 o 
   2   8   7       11.52        6.93      2.46 o 
   3   8   7       66.15       70.64     21.10 o 
   4   8   7        3.69        4.92      5.54 o 
   5   8   7       13.60       10.31      7.65 o 
  -8   9   7        9.41        2.06      4.10 o 
  -7   9   7        2.73       -2.64      3.69 o 
  -6   9   7        0.04       -0.03      3.72 o 
  -5   9   7        0.53        1.65      3.50 o 
  -4   9   7       16.87       18.32      4.34 o 
  -3   9   7        1.12       -2.22      2.72 o 
  -2   9   7        7.44        5.56      4.71 o 
  -1   9   7       23.27       22.44      6.20 o 
   0   9   7       38.54       57.34      5.47 o 
   1   9   7        0.15       -0.64      2.92 o 
   2   9   7       48.58       49.74      4.79 o 
   3   9   7        1.76       -2.60      7.96 o 
   4   9   7        4.55       -0.58      7.64 o 
  -7  10   7        0.01       -1.59      3.93 o 
  -6  10   7       11.46        9.15      4.32 o 
  -5  10   7       15.57        5.76      4.32 o 
  -4  10   7       27.58       25.68      5.18 o 
  -3  10   7        0.71        0.16      4.09 o 
  -2  10   7        0.16        0.19      3.23 o 
  -1  10   7       27.52       24.44      5.33 o 
   0  10   7        1.98        1.39      3.86 o 
   1  10   7        0.02        0.25      3.92 o 
   2  10   7       25.06       37.97      4.24 o 
   3  10   7       10.34       11.49      9.18 o 
  -6  11   7        0.26        0.27      5.68 o 
  -5  11   7       30.87       39.70      6.15 o 
  -4  11   7       53.99       52.60      6.60 o 
  -3  11   7        3.69       12.22      5.23 o 
  -2  11   7        8.70        4.57      4.78 o 
  -1  11   7       13.67        3.42      4.31 o 
   0  11   7        1.64        5.12      3.96 o 
   1  11   7       24.21       38.41      5.30 o 
   2  11   7        7.16       10.94      6.81 o 
  -5  12   7        0.07        0.62      4.17 o 
  -4  12   7        0.19        3.33      5.31 o 
  -3  12   7       49.39       45.75      7.73 o 
  -2  12   7       23.42       37.00      8.79 o 
  -1  12   7       13.43       27.20      6.42 o 
   0  12   7       18.58       14.76      5.71 o 
   1  12   7        6.82        1.46      4.29 o 
 -10   0   8      105.88      132.93     17.46 o 
  -8   0   8      183.84      188.13     12.01 o 
  -6   0   8        0.22        1.81      2.02 o 
  -4   0   8      232.17      213.04      6.39 o 
  -2   0   8        5.82        4.15      1.92 o 
   0   0   8       70.88       55.08      3.75 o 
   2   0   8      799.37      785.01     18.86 o 
   4   0   8       13.40       17.49      5.07 o 
   6   0   8        4.44       -1.84      6.71 o 
 -11   1   8       15.89       12.41     10.35 o 
 -10   1   8       15.79       21.44      6.64 o 
  -9   1   8        6.88       -3.62      3.62 o 
  -8   1   8        8.21        4.19      2.69 o 
  -7   1   8       31.70       37.74      3.95 o 
  -6   1   8        3.47        2.80      1.82 o 
  -5   1   8        8.55        7.67      1.59 o 
  -4   1   8       83.26       90.39      3.88 o 
  -3   1   8        9.13       11.37      1.69 o 
  -2   1   8        1.59        2.42      1.28 o 
  -1   1   8        2.73        3.34      1.35 o 
   0   1   8      184.66      187.79      6.40 o 
   1   1   8       20.81       23.35      2.49 o 
   2   1   8       41.89       44.04      3.53 o 
   3   1   8        0.74       -2.26      2.93 o 
   4   1   8        1.76       -1.76      2.40 o 
   5   1   8        0.01       -2.25      2.25 o 
   6   1   8       20.82       34.78      4.94 o 
 -11   2   8      110.35      140.95     20.12 o 
 -10   2   8        1.67       -3.24      4.98 o 
  -9   2   8      228.01      241.97      9.98 o 
  -8   2   8       30.71       39.92      4.23 o 
  -7   2   8      208.71      220.65      7.75 o 
  -6   2   8        3.14       -2.21      2.21 o 
  -5   2   8     1245.29     1194.59     17.41 o 
  -4   2   8      272.39      280.17      6.05 o 
  -3   2   8       29.30       29.11      2.30 o 
  -2   2   8      498.18      479.16     10.34 o 
  -1   2   8      104.80      110.28      4.70 o 
   0   2   8       12.16       13.81      2.23 o 
   1   2   8      643.68      578.43     12.13 o 
   2   2   8      181.99      187.45      7.16 o 
   3   2   8       28.49       26.86      3.21 o 
   4   2   8       22.03       27.24      3.47 o 
   5   2   8       12.24       13.39      3.14 o 
   6   2   8        0.37       -1.19      2.71 o 
 -10   3   8        3.77        9.51      4.98 o 
  -9   3   8       69.35       66.41      6.11 o 
  -8   3   8        1.18        0.44      3.38 o 
  -7   3   8      299.89      287.30      8.89 o 
  -6   3   8        6.66        8.04      2.66 o 
  -5   3   8      211.45      235.59      7.54 o 
  -4   3   8       76.72       80.79      3.41 o 
  -3   3   8       75.15       77.74      3.28 o 
  -2   3   8        1.99        2.18      1.57 o 
  -1   3   8      405.53      397.29      7.75 o 
   0   3   8        0.12       -1.54      1.93 o 
   1   3   8      174.99      167.37      6.08 o 
   2   3   8       13.08       13.87      2.76 o 
   3   3   8       66.26       69.72      4.37 o 
   4   3   8       41.59       46.49      4.00 o 
   5   3   8        1.10        1.78      2.81 o 
 -10   4   8        0.00        2.20      4.30 o 
  -9   4   8      218.33      208.20      9.73 o 
  -8   4   8      101.53       96.36      6.72 o 
  -7   4   8      168.10      175.04      7.19 o 
  -6   4   8       58.80       40.83      4.06 o 
  -5   4   8      501.65      497.55     11.61 o 
  -4   4   8      221.03      200.41      6.88 o 
  -3   4   8      816.19      783.62     13.66 o 
  -2   4   8      401.43      386.68      8.41 o 
  -1   4   8      351.89      327.63      8.55 o 
   0   4   8        2.37       -0.58      2.04 o 
   1   4   8       97.18      107.81      5.13 o 
   2   4   8      131.45      121.86      5.39 o 
   3   4   8       54.63       62.15      5.60 o 
   4   4   8       13.62       13.24      3.01 o 
   5   4   8       12.18       12.58      3.11 o 
 -10   5   8       32.15       34.50      6.28 o 
  -9   5   8        0.17       -3.39      3.39 o 
  -8   5   8        7.18        8.86      3.84 o 
  -7   5   8      238.81      243.29      8.48 o 
  -6   5   8       90.26       79.48      5.13 o 
  -5   5   8      170.95      169.48      6.62 o 
  -4   5   8      620.51      606.17     13.13 o 
  -3   5   8       37.58       32.54      3.04 o 
  -2   5   8       36.53       27.27      3.53 o 
  -1   5   8        4.93        4.66      2.59 o 
   0   5   8       92.56       92.50      5.17 o 
   1   5   8       15.15       17.98      2.95 o 
   2   5   8       96.87       85.65      5.53 o 
   3   5   8        0.91       -0.67      2.43 o 
   4   5   8        0.15        1.95      3.49 o 
   5   5   8       11.24       15.26      5.23 o 
 -10   6   8       30.53       18.52      4.90 o 
  -9   6   8       18.03       12.68      4.29 o 
  -8   6   8      146.58      160.62      8.41 o 
  -7   6   8       12.96        7.60      3.47 o 
  -6   6   8       13.65       14.96      3.96 o 
  -5   6   8        0.37        2.09      2.67 o 
  -4   6   8      122.52      121.15      6.53 o 
  -3   6   8        7.43        6.64      2.67 o 
  -2   6   8      310.68      296.79      9.44 o 
  -1   6   8        0.28        0.21      2.32 o 
   0   6   8        8.52        4.31      2.64 o 
   1   6   8        6.88       12.33      2.79 o 
   2   6   8      114.33      126.25      6.94 o 
   3   6   8       10.75       11.13      4.18 o 
   4   6   8       28.43       26.02      5.84 o 
   5   6   8        5.69        7.08      4.90 o 
  -9   7   8        2.17       -0.56      4.40 o 
  -8   7   8        0.85        1.21      3.86 o 
  -7   7   8        3.97        2.83      4.11 o 
  -6   7   8       91.59       94.36      7.52 o 
  -5   7   8       11.35        8.14      3.27 o 
  -4   7   8        4.34        3.34      2.98 o 
  -3   7   8       67.28       72.34      6.09 o 
  -2   7   8        6.25       -1.82      2.56 o 
  -1   7   8      102.37       98.35      9.63 o 
   0   7   8      166.62      176.90      8.25 o 
   1   7   8       17.06       18.06      3.24 o 
   2   7   8       22.46       22.45      3.43 o 
   3   7   8        0.57       -0.75      5.33 o 
   4   7   8        1.02        5.80      4.98 o 
  -9   8   8       18.35       21.56      5.61 o 
  -8   8   8       19.90       28.53      5.59 o 
  -7   8   8        9.63        6.51      4.15 o 
  -6   8   8       12.88        8.16      4.24 o 
  -5   8   8       65.54       76.22      6.88 o 
  -4   8   8       52.29       60.94      6.19 o 
  -3   8   8        2.44       -1.07      3.13 o 
  -2   8   8       55.10       55.54      5.69 o 
  -1   8   8        0.29        2.26      2.98 o 
   0   8   8        9.60       14.54      3.72 o 
   1   8   8       69.01       69.38      5.02 o 
   2   8   8       28.16       37.79      4.04 o 
   3   8   8        1.60        4.14      7.86 o 
   4   8   8       18.99       14.91      7.24 o 
  -8   9   8        5.47       -2.83      5.85 o 
  -7   9   8       15.11       19.99      5.48 o 
  -6   9   8       16.51       10.95      7.62 o 
  -5   9   8        0.09        1.98      4.43 o 
  -4   9   8       19.46       14.41      5.45 o 
  -3   9   8       67.27       83.31      7.07 o 
  -2   9   8       68.11       67.28      6.46 o 
  -1   9   8       46.30       62.42      5.90 o 
   0   9   8       31.09       32.42      4.87 o 
   1   9   8       59.34       60.78      5.52 o 
   2   9   8       25.58       24.77      3.80 o 
   3   9   8        0.13       -5.17      5.17 o 
  -7  10   8        3.42       -0.96      4.30 o 
  -6  10   8        5.75        5.56      4.40 o 
  -5  10   8       15.25       13.40      5.92 o 
  -4  10   8        0.11       -3.77      3.77 o 
  -3  10   8      140.85      137.74     10.65 o 
  -2  10   8        0.06       -3.32      3.32 o 
  -1  10   8        1.72       -3.17      3.89 o 
   0  10   8        9.84       14.79      4.35 o 
   1  10   8       28.68       38.42      5.07 o 
   2  10   8        2.98        7.22      8.44 o 
  -6  11   8       10.45        9.01      5.14 o 
  -5  11   8       26.68       25.55      8.62 o 
  -4  11   8        0.22        3.44      6.03 o 
  -3  11   8        0.11        8.95      5.30 o 
  -2  11   8        3.35        0.41      4.57 o 
  -1  11   8        8.14        8.26      5.14 o 
   0  11   8       45.79       68.43     12.65 o 
   1  11   8       11.02        5.15      4.01 o 
  -4  12   8       16.80       22.85      6.79 o 
  -3  12   8        1.12        1.52      5.38 o 
  -2  12   8       58.00       46.21      9.60 o 
  -1  12   8        2.13        0.28      4.51 o 
  -9   0   9      103.76      118.29     10.76 o 
  -7   0   9       96.89       80.34     13.17 o 
  -5   0   9      189.48      183.88      7.98 o 
  -3   0   9        6.19        4.79      2.55 o 
  -1   0   9      324.64      292.45      8.70 o 
   1   0   9      304.05      279.44     10.06 o 
   3   0   9       15.29       17.83      4.65 o 
   5   0   9        2.58        1.67      5.09 o 
 -10   1   9        0.30       -4.95      4.95 o 
  -9   1   9      125.06      126.68      9.20 o 
  -8   1   9       31.39       29.47      4.54 o 
  -7   1   9      205.02      208.85      8.72 o 
  -6   1   9       12.19       12.19      2.64 o 
  -5   1   9      759.13      716.77     12.84 o 
  -4   1   9      866.50      823.55     13.21 o 
  -3   1   9      299.50      275.24      6.51 o 
  -2   1   9      422.67      409.54      7.59 o 
  -1   1   9      233.39      226.22      5.83 o 
   0   1   9      111.90      104.70      4.38 o 
   1   1   9      176.72      143.93      5.81 o 
   2   1   9      138.96      124.73      5.49 o 
   3   1   9       36.02       41.50      4.90 o 
   4   1   9        4.05        1.22      2.58 o 
   5   1   9       19.06       22.71      5.15 o 
 -10   2   9      122.29      171.43     18.42 o 
  -9   2   9       17.60       15.31      5.17 o 
  -8   2   9       44.24       51.67      7.22 o 
  -7   2   9       38.80       41.53      9.03 o 
  -6   2   9        2.53        4.28      2.89 o 
  -5   2   9       20.79       25.08      3.04 o 
  -4   2   9      528.09      535.84     11.72 o 
  -3   2   9      189.22      189.88      5.92 o 
  -2   2   9       51.24       42.74      2.94 o 
  -1   2   9        8.01        7.27      2.19 o 
   0   2   9      135.12      125.96      5.45 o 
   1   2   9        5.79        2.40      2.36 o 
   2   2   9       81.79       77.57      4.65 o 
   3   2   9       12.92       15.98      3.12 o 
   4   2   9       13.00       11.98      3.11 o 
   5   2   9        2.57        1.66      2.84 o 
 -10   3   9        2.77       14.26      7.00 o 
  -9   3   9        0.18        2.27      5.77 o 
  -8   3   9      381.11      364.91     13.60 o 
  -7   3   9        6.57        7.35      3.57 o 
  -6   3   9      168.02      151.85      7.37 o 
  -5   3   9       31.47       30.47      3.25 o 
  -4   3   9       37.36       37.33      3.46 o 
  -3   3   9      157.24      149.53      6.89 o 
  -2   3   9      283.80      284.28      8.10 o 
  -1   3   9       10.91        7.61      2.52 o 
   0   3   9       21.70       22.65      2.80 o 
   1   3   9       11.82       14.13      4.74 o 
   2   3   9       41.06       46.43      3.99 o 
   3   3   9       10.30        8.93      2.84 o 
   4   3   9       83.89       93.89      5.49 o 
   5   3   9        3.57        3.87      3.07 o 
 -10   4   9       42.45       49.16      7.33 o 
  -9   4   9       52.13       59.94      7.34 o 
  -8   4   9      127.78      119.46     10.85 o 
  -7   4   9        0.36        0.88      3.24 o 
  -6   4   9       16.45       12.74      3.97 o 
  -5   4   9        2.22        2.68      2.26 o 
  -4   4   9      411.77      412.37     10.07 o 
  -3   4   9      435.20      431.49     14.37 o 
  -2   4   9      439.45      403.88     11.20 o 
  -1   4   9       38.69       45.49      4.22 o 
   0   4   9       25.69       32.13      3.73 o 
   1   4   9       49.80       44.61      3.90 o 
   2   4   9      133.75      137.53      6.04 o 
   3   4   9       22.28       19.69      3.35 o 
   4   4   9       22.77       18.14      3.41 o 
 -10   5   9        0.44       -4.38      4.38 o 
  -9   5   9       44.64       32.52      6.31 o 
  -8   5   9       43.60       51.43      6.89 o 
  -7   5   9      290.28      300.53     10.97 o 
  -6   5   9       72.33       75.22      5.85 o 
  -5   5   9        6.00       -1.10      3.12 o 
  -4   5   9        3.14       -1.65      2.34 o 
  -3   5   9       32.75       44.78      4.36 o 
  -2   5   9      174.65      164.86      9.08 o 
  -1   5   9       62.49       60.55      5.79 o 
   0   5   9       41.41       43.92      4.21 o 
   1   5   9       17.67       15.48      3.65 o 
   2   5   9        3.50        4.84      2.89 o 
   3   5   9       12.03       10.48      3.53 o 
   4   5   9       12.84        6.73      4.99 o 
  -9   6   9       72.11       83.79     12.05 o 
  -8   6   9        3.27       -4.76      4.84 o 
  -7   6   9        3.20        9.70      5.69 o 
  -6   6   9       34.31       30.28      5.20 o 
  -5   6   9      120.36      120.90     15.56 o 
  -4   6   9      108.48      114.18     11.65 o 
  -3   6   9       56.67       57.30      4.86 o 
  -2   6   9       66.42       66.39      7.66 o 
  -1   6   9        0.16       -1.32      2.37 o 
   0   6   9       25.03       29.63      4.34 o 
   1   6   9      132.16      143.97      9.67 o 
   2   6   9       88.29       86.25      5.94 o 
   3   6   9       36.64       43.37      4.28 o 
   4   6   9       17.73       18.21      8.16 o 
  -9   7   9      100.26      119.22     11.99 o 
  -8   7   9        0.19        1.53      4.92 o 
  -7   7   9       39.66       29.48      8.81 o 
  -6   7   9        0.05       -1.78      4.76 o 
  -5   7   9       28.35       29.00      5.27 o 
  -4   7   9       36.34       42.55      7.35 o 
  -3   7   9      275.56      269.91     11.21 o 
  -2   7   9        2.24        1.96      2.81 o 
  -1   7   9       71.49       70.73      5.32 o 
   0   7   9        0.56       -1.45      2.92 o 
   1   7   9       10.62       16.23      4.70 o 
   2   7   9       41.22       32.60      4.18 o 
   3   7   9        9.11        8.63      5.81 o 
  -8   8   9        5.27        6.89      5.70 o 
  -7   8   9       28.95       14.56      7.75 o 
  -6   8   9       11.97       21.41      8.22 o 
  -5   8   9      136.72      136.60     12.95 o 
  -4   8   9       23.02       16.45      4.70 o 
  -3   8   9        5.06        6.51      3.82 o 
  -2   8   9        0.06       -0.75      3.38 o 
  -1   8   9       10.45       13.17      3.70 o 
   0   8   9       64.19       77.78      7.88 o 
   1   8   9       72.18       90.55     15.03 o 
   2   8   9        9.72        5.86      4.46 o 
   3   8   9        0.04        4.95      6.20 o 
  -7   9   9        8.44       11.43      7.77 o 
  -6   9   9        1.03       -3.27      9.36 o 
  -5   9   9        2.31        5.45      5.41 o 
  -4   9   9       36.12       35.36      6.63 o 
  -3   9   9        2.11       -2.07      3.77 o 
  -2   9   9      127.57      143.35     16.09 o 
  -1   9   9        6.78        6.54      4.60 o 
   0   9   9        0.26        1.05      3.63 o 
   1   9   9        0.21        1.12      5.39 o 
   2   9   9        9.40       17.89      9.00 o 
  -6  10   9       45.52       59.10      9.11 o 
  -5  10   9        0.69        0.50      4.88 o 
  -4  10   9       14.39       20.79      6.34 o 
  -3  10   9        7.70       10.10      5.45 o 
  -2  10   9       15.04        6.11      4.87 o 
  -1  10   9        0.01        0.77      4.53 o 
   0  10   9       42.39       66.57      8.14 o 
   1  10   9        0.64        1.09      3.80 o 
  -5  11   9        0.92       -3.84      5.37 o 
  -4  11   9        0.14        6.21      5.47 o 
  -3  11   9        6.69        2.97      5.24 o 
  -2  11   9       11.88       14.15      7.19 o 
  -1  11   9        5.49        7.14      5.22 o 
 -10   0  10       10.53        0.83      8.06 o 
  -8   0  10      390.05      363.89     17.83 o 
  -6   0  10      178.85      169.13     11.32 o 
  -4   0  10      109.75      118.99      7.05 o 
  -2   0  10      560.27      520.54     15.57 o 
   0   0  10       40.36       39.82      5.23 o 
   2   0  10        0.09        2.40      3.10 o 
   4   0  10      159.89      172.41     12.43 o 
 -10   1  10       60.34       56.40      9.73 o 
  -9   1  10      108.76      113.07      7.87 o 
  -8   1  10      107.03      126.79      7.82 o 
  -7   1  10       20.06       13.48      3.98 o 
  -6   1  10        4.84        8.88      2.63 o 
  -5   1  10        6.96        4.81      2.16 o 
  -4   1  10      379.13      380.88      8.88 o 
  -3   1  10      794.74      750.68     13.42 o 
  -2   1  10      315.88      312.37      7.98 o 
  -1   1  10       29.50       26.02      3.33 o 
   0   1  10       57.84       49.76      4.07 o 
   1   1  10       12.25        6.30      2.73 o 
   2   1  10       76.11       75.80      5.47 o 
   3   1  10       26.47       27.56      3.62 o 
   4   1  10       35.13       43.89      3.83 o 
 -10   2  10        0.25        1.07      5.65 o 
  -9   2  10       28.39       24.47      5.84 o 
  -8   2  10        2.55        0.76      3.89 o 
  -7   2  10      338.57      303.25     10.98 o 
  -6   2  10        0.14       -2.28      2.28 o 
  -5   2  10        0.17       -0.58      2.20 o 
  -4   2  10      104.48       96.13      4.60 o 
  -3   2  10       20.62       20.35      3.05 o 
  -2   2  10       83.78       82.55      4.40 o 
  -1   2  10      153.08      152.20      6.20 o 
   0   2  10       45.44       51.58      4.15 o 
   1   2  10        3.60        0.13      2.44 o 
   2   2  10        1.42       -1.82      2.76 o 
   3   2  10       22.83       27.11      3.75 o 
   4   2  10        0.03       -2.13      2.87 o 
 -10   3  10        0.82       -1.42      4.57 o 
  -9   3  10      186.77      212.75     12.05 o 
  -8   3  10        0.41       -3.01      3.58 o 
  -7   3  10       41.05       44.56      5.32 o 
  -6   3  10        0.44       -2.49      2.74 o 
  -5   3  10       48.77       40.90      3.76 o 
  -4   3  10        1.50       -0.45      2.51 o 
  -3   3  10       48.01       53.45      4.65 o 
  -2   3  10       70.75       57.97      4.79 o 
  -1   3  10       13.52       17.40      3.48 o 
   0   3  10        7.80        9.30      2.81 o 
   1   3  10      105.36      108.53      5.79 o 
   2   3  10       20.97       23.10      3.56 o 
   3   3  10       20.82       21.66      3.74 o 
   4   3  10        0.16       -1.88      2.86 o 
  -9   4  10       26.08       29.10      6.37 o 
  -8   4  10        0.28        1.71      4.13 o 
  -7   4  10       89.01       95.62      6.89 o 
  -6   4  10       40.46       50.51      6.00 o 
  -5   4  10        0.55       -2.36      2.36 o 
  -4   4  10      139.06      141.97      6.86 o 
  -3   4  10        8.18        8.95      2.99 o 
  -2   4  10        2.39        5.64      2.76 o 
  -1   4  10       59.03       56.32      5.52 o 
   0   4  10       47.84       44.17      5.45 o 
   1   4  10        0.03       -1.15      2.75 o 
   2   4  10       21.14       21.03      4.37 o 
   3   4  10        4.62       16.62      3.91 o 
  -9   5  10       82.71       91.26     10.96 o 
  -8   5  10      120.54      103.66     11.17 o 
  -7   5  10       20.50       11.58      4.34 o 
  -6   5  10       39.34       35.11      5.59 o 
  -5   5  10       79.29       75.09      6.76 o 
  -4   5  10        8.27        7.02      3.16 o 
  -3   5  10      119.53      125.29      6.68 o 
  -2   5  10       66.99       52.95      7.32 o 
  -1   5  10       37.12       29.89      5.05 o 
   0   5  10       23.94       30.59      6.14 o 
   1   5  10       18.57       19.89      3.75 o 
   2   5  10        0.28        2.15      3.13 o 
   3   5  10       15.34       21.19      4.18 o 
  -9   6  10        0.62       -2.97      5.60 o 
  -8   6  10       52.68       85.39     26.30 o 
  -7   6  10       17.12       17.15      6.41 o 
  -6   6  10       49.99       64.98      7.10 o 
  -5   6  10       72.38       75.35      7.11 o 
  -4   6  10       75.43       66.87      5.52 o 
  -3   6  10       26.63       27.19      4.26 o 
  -2   6  10       48.98       59.63      5.25 o 
  -1   6  10        9.83       10.52      3.36 o 
   0   6  10        9.86        7.98      3.57 o 
   1   6  10        1.69        1.96      3.23 o 
   2   6  10        3.32        3.57      3.11 o 
   3   6  10        1.15        3.15      4.81 o 
  -8   7  10      110.85      121.82     12.08 o 
  -7   7  10        2.45        1.77      9.56 o 
  -6   7  10        7.68       12.72      5.83 o 
  -5   7  10       86.48       91.47      7.84 o 
  -4   7  10      208.37      215.80     11.48 o 
  -3   7  10       28.75       30.43      4.51 o 
  -2   7  10      195.97      174.90      8.15 o 
  -1   7  10        1.76       -2.82      2.90 o 
   0   7  10        4.16        9.36      3.82 o 
   1   7  10       18.32       11.27      3.96 o 
   2   7  10       83.93       92.74      9.28 o 
  -7   8  10       13.02       11.40      5.97 o 
  -6   8  10        6.63        0.38      4.85 o 
  -5   8  10        0.00       -3.16      5.15 o 
  -4   8  10       16.30        6.74      4.21 o 
  -3   8  10        1.38       -1.03      3.79 o 
  -2   8  10       47.28       65.80      6.70 o 
  -1   8  10       18.62       27.52      4.48 o 
   0   8  10        9.51        9.71      4.11 o 
   1   8  10        3.86        9.99      3.89 o 
  -6   9  10       18.15       18.18     12.37 o 
  -5   9  10       90.91      105.40     10.61 o 
  -4   9  10       20.97       13.10      5.96 o 
  -3   9  10       84.89       96.23      8.07 o 
  -2   9  10        1.48        4.87      4.29 o 
  -1   9  10        1.39        1.90      4.09 o 
   0   9  10        6.34        9.02      4.48 o 
  -5  10  10        0.03       -5.17      5.17 o 
  -4  10  10        5.84        3.09      5.60 o 
  -3  10  10       18.89       24.47      6.69 o 
  -2  10  10        1.08        2.43      4.26 o 
  -1  10  10       12.81       37.55      8.99 o 
  -9   0  11      223.40      234.98     15.67 o 
  -7   0  11       62.70       60.68      8.62 o 
  -5   0  11       10.38        8.22      3.74 o 
  -3   0  11      158.73      155.97      8.31 o 
  -1   0  11       68.47       76.94      8.52 o 
   1   0  11       50.53       55.22      5.54 o 
   3   0  11       43.14       50.33      8.15 o 
  -9   1  11       13.48       20.38      5.26 o 
  -8   1  11        0.03       -0.48      3.57 o 
  -7   1  11      139.17      146.24      8.27 o 
  -6   1  11       64.80       65.40      5.86 o 
  -5   1  11      106.68      122.90      5.77 o 
  -4   1  11        0.29       -1.25      2.31 o 
  -3   1  11        2.75        1.95      2.71 o 
  -2   1  11        4.83       -0.21      2.41 o 
  -1   1  11       71.19       71.16      4.80 o 
   0   1  11       41.47       36.95      4.01 o 
   1   1  11       58.02       65.59      4.86 o 
   2   1  11       16.00       17.90      3.62 o 
   3   1  11        0.68        3.97      2.91 o 
  -9   2  11       90.55      102.39      9.39 o 
  -8   2  11      246.49      264.03     11.06 o 
  -7   2  11       10.66       14.62      4.14 o 
  -6   2  11       40.08       38.80      5.80 o 
  -5   2  11       37.51       35.42      3.81 o 
  -4   2  11        2.45        2.29      2.58 o 
  -3   2  11      237.49      243.28     10.49 o 
  -2   2  11      328.77      282.70      9.82 o 
  -1   2  11       38.09       41.67      4.68 o 
   0   2  11        7.33        6.05      3.31 o 
   1   2  11        4.72        5.85      2.84 o 
   2   2  11        0.32        1.69      2.89 o 
   3   2  11        5.63        4.36      4.66 o 
  -9   3  11        0.41        0.92      9.98 o 
  -8   3  11       12.72        9.15      8.46 o 
  -7   3  11        2.86        0.93      3.94 o 
  -6   3  11      106.48      111.44      8.59 o 
  -5   3  11        0.45        0.41      2.93 o 
  -4   3  11      230.51      227.30      7.86 o 
  -3   3  11        5.97        5.91      2.80 o 
  -2   3  11       26.49       25.56      4.01 o 
  -1   3  11        0.94        1.45      2.92 o 
   0   3  11       17.03       16.92      3.78 o 
   1   3  11        0.07       -1.53      2.80 o 
   2   3  11       16.95       25.65      3.90 o 
  -9   4  11       62.05       45.47      8.98 o 
  -8   4  11      166.73      188.81     14.16 o 
  -7   4  11        1.35       -2.28      3.81 o 
  -6   4  11       31.15       33.83      5.54 o 
  -5   4  11      110.61      109.99     12.29 o 
  -4   4  11       72.10       75.89      5.67 o 
  -3   4  11       92.92       91.17      6.09 o 
  -2   4  11      203.03      203.07      9.62 o 
  -1   4  11        9.77        8.23      4.20 o 
   0   4  11        2.10       -2.13      3.24 o 
   1   4  11       13.74       10.91      3.67 o 
   2   4  11       11.22       11.01      3.84 o 
  -8   5  11        6.20        6.90      5.68 o 
  -7   5  11        0.12       -3.88      4.15 o 
  -6   5  11       12.95        7.70      4.52 o 
  -5   5  11       12.44       11.74      4.59 o 
  -4   5  11       22.49       27.40      4.26 o 
  -3   5  11        1.49        1.39      3.00 o 
  -2   5  11        0.34        1.64      3.34 o 
  -1   5  11        3.97        2.96      3.57 o 
   0   5  11        2.92        1.40      3.03 o 
   1   5  11       18.59       18.88      5.49 o 
   2   5  11       15.79       17.39      4.15 o 
  -8   6  11        8.18       17.53      7.23 o 
  -7   6  11       10.78        9.41      5.80 o 
  -6   6  11        1.59        3.28      4.10 o 
  -5   6  11        1.16        2.87      4.07 o 
  -4   6  11        0.34       -2.88      3.11 o 
  -3   6  11       64.67       75.83      6.06 o 
  -2   6  11        2.78       -0.80      4.19 o 
  -1   6  11       18.87       17.18      4.73 o 
   0   6  11        0.02       -1.62      5.11 o 
   1   6  11        2.12        4.72      3.37 o 
  -7   7  11       13.52        9.03      6.05 o 
  -6   7  11        0.04       -4.14      8.10 o 
  -5   7  11        4.82        6.70      4.38 o 
  -4   7  11       65.40       79.70      7.63 o 
  -3   7  11       24.60       16.32      4.27 o 
  -2   7  11       16.04       23.05      5.11 o 
  -1   7  11        7.51       11.23      4.35 o 
   0   7  11        8.41        0.84      3.71 o 
   1   7  11        3.73        4.59      3.93 o 
  -6   8  11        3.82       18.92      6.81 o 
  -5   8  11       50.95       45.26      8.09 o 
  -4   8  11       20.33       38.47      6.36 o 
  -3   8  11       55.97       79.34      7.66 o 
  -2   8  11       35.79       33.80      5.65 o 
  -1   8  11       16.70       14.07      4.63 o 
   0   8  11        2.00        7.70      4.20 o 
  -5   9  11       47.86       50.21      8.59 o 
  -4   9  11       39.23       31.45      7.30 o 
  -3   9  11        1.34        6.95      4.91 o 
  -2   9  11        0.07        1.54      6.88 o 
  -8   0  12       13.90       10.62      6.38 o 
  -6   0  12      215.27      233.64     19.45 o 
  -4   0  12      331.51      346.10     15.78 o 
  -2   0  12        6.59        6.74      3.98 o 
   0   0  12       43.74       48.91     15.57 o 
  -9   1  12       79.52       70.89      8.50 o 
  -8   1  12      257.41      265.73     13.20 o 
  -7   1  12       78.88       93.20      9.04 o 
  -6   1  12       57.97       54.49      6.78 o 
  -5   1  12       34.48       33.83      4.48 o 
  -4   1  12        0.10       -2.57      2.57 o 
  -3   1  12       22.62       32.12      4.37 o 
  -2   1  12      258.90      221.78      9.11 o 
  -1   1  12       53.51       51.07      4.71 o 
   0   1  12        6.34        4.30      3.37 o 
   1   1  12        0.40        2.63      3.09 o 
  -9   2  12       14.00        9.17     14.96 o 
  -8   2  12        2.39        7.55      4.94 o 
  -7   2  12       12.54        6.85      4.55 o 
  -6   2  12        0.69        4.12      3.96 o 
  -5   2  12      139.31      138.99      8.55 o 
  -4   2  12       36.07       35.60      4.66 o 
  -3   2  12       10.67       10.99      4.42 o 
  -2   2  12        0.00        5.36      3.23 o 
  -1   2  12        0.02        1.54      3.14 o 
   0   2  12        2.55        4.53      3.42 o 
   1   2  12       64.63       83.23      5.66 o 
  -8   3  12        0.00       -4.49      4.49 o 
  -7   3  12        7.64        6.84      4.89 o 
  -6   3  12       17.50       11.38      6.15 o 
  -5   3  12       63.58       69.52      6.03 o 
  -4   3  12        8.38        9.36      3.45 o 
  -3   3  12       48.87       55.72      5.34 o 
  -2   3  12        9.45        9.78      4.71 o 
  -1   3  12       23.00       21.82      4.25 o 
   0   3  12        0.57        1.92      3.25 o 
   1   3  12        3.40       -0.11      3.30 o 
  -8   4  12       11.54       11.89      6.54 o 
  -7   4  12        0.44       -1.98      4.18 o 
  -6   4  12        4.79        6.66      4.21 o 
  -5   4  12       16.18       16.91      4.75 o 
  -4   4  12        0.01       -2.21      2.90 o 
  -3   4  12       47.32       59.23      5.65 o 
  -2   4  12       12.08       18.39      4.06 o 
  -1   4  12        1.59       -0.06      3.30 o 
   0   4  12        0.77        0.99      3.29 o 
   1   4  12        8.45        9.37      3.95 o 
  -8   5  12       20.58       16.06      7.17 o 
  -7   5  12       56.21       59.93     12.87 o 
  -6   5  12        0.58        3.18      5.20 o 
  -5   5  12        7.43        4.58      4.14 o 
  -4   5  12        5.02        1.67      3.71 o 
  -3   5  12       41.81       49.71      8.22 o 
  -2   5  12       49.89       44.89      7.74 o 
  -1   5  12       13.56       16.54      5.11 o 
   0   5  12        1.18        0.95      3.31 o 
  -7   6  12        7.17        8.50      6.53 o 
  -6   6  12       45.35       54.86      7.52 o 
  -5   6  12       15.63       12.83      4.93 o 
  -4   6  12       64.16       78.26      9.09 o 
  -3   6  12        0.93        2.02      3.75 o 
  -2   6  12       15.09       14.30      4.46 o 
  -1   6  12        3.45        5.11      4.58 o 
   0   6  12        0.89       -6.33      7.61 o 
  -6   7  12       59.10       62.23      9.67 o 
  -5   7  12        0.33        2.31      4.29 o 
  -4   7  12       46.37       40.34      9.67 o 
  -3   7  12        4.26        2.89      4.17 o 
  -2   7  12       45.03       56.56      6.77 o 
  -1   7  12        2.38       -0.10      7.96 o 
  -7   0  13        2.38        0.10      7.61 o 
  -5   0  13      253.70      277.58     21.95 o 
  -3   0  13       15.27       13.09      5.66 o 
  -1   0  13       32.54       32.51      7.11 o 
  -8   1  13       39.53       25.74      9.82 o 
  -7   1  13       69.07       85.30     10.32 o 
  -6   1  13       57.13       64.32     14.70 o 
  -5   1  13       77.54       92.47      9.77 o 
  -4   1  13       55.47       60.04      6.74 o 
  -3   1  13      116.02      121.30      7.42 o 
  -2   1  13        0.77        0.14      3.34 o 
  -1   1  13       22.26       27.17      6.84 o 
   0   1  13        4.97        5.06      3.77 o 
  -7   2  13       84.70      102.28     10.91 o 
  -6   2  13        6.98        5.94      7.12 o 
  -5   2  13        6.62        4.48      4.19 o 
  -4   2  13       45.66       49.93      5.40 o 
  -3   2  13        3.62        2.67      3.57 o 
  -2   2  13       25.22       15.61      4.21 o 
  -1   2  13       12.46       12.97      4.17 o 
   0   2  13        9.38       14.79      6.88 o 
  -7   3  13        2.97        2.47      5.73 o 
  -6   3  13       39.84       33.68      9.03 o 
  -5   3  13        6.77        8.74      4.52 o 
  -4   3  13       69.39       64.97      8.82 o 
  -3   3  13        0.00       -3.13      3.25 o 
  -2   3  13       41.06       43.64      5.40 o 
  -1   3  13        0.09       -0.27      3.38 o 
  -7   4  13        1.30        2.15      5.04 o 
  -6   4  13       35.17       34.70      7.52 o 
  -5   4  13        0.18        2.52      4.09 o 
  -4   4  13        0.02       -1.05      4.22 o 
  -3   4  13       13.44       16.26      4.28 o 
  -2   4  13       14.71       17.33      4.28 o 
  -1   4  13        3.81        7.03      3.91 o 
  -6   5  13       19.52       16.78      6.71 o 
  -5   5  13       32.61       51.10      8.49 o 
  -4   5  13        3.47       10.32      4.86 o 
  -3   5  13        7.63        9.19      3.99 o 
  -2   5  13       10.78        9.66      4.02 o 
  -6   0  14        2.85        8.92      7.96 o 
  -4   0  14       36.18       38.09      7.57 o 
  -5   1  14        1.75        1.29      5.16 o 
  -4   1  14       49.21       50.56      6.22 o 
  -3   1  14       55.62       73.09      6.66 o 
  -5   2  14        2.36       -0.60      5.04 o 
  -4   2  14       19.15       20.73      5.51 o 
  -3   2  14       53.22       58.52      9.40 o 
                                                 
